# Supplementary material for: Identification of disease-related genes and construction of a gene co-expression database in non-alcoholic fatty liver disease
Source: Front Genet. 2023 Mar 27;14:1070605. doi: 10.3389/fgene.2023.1070605 (PMC10083285; doi:10.3389/fgene.2023.1070605)
Supplement: Supplementary file 1 [file DataSheet1.xlsx]

## Sheet: Table S1
Genes, their assigned modules, and connectivity information													kTotal: total connectivity
EntrezID	symbol	Module	kTotal	kWithin	kOut	kDiff	Gene_description						kWithin: connectivity within module
837	CASP4	0	2.35894	0.266797	2.09214	-1.82534	caspase 4 [Source:HGNC Symbol;Acc:HGNC:1505]						kOut: kTotal minus kWithin
4599	MX1	0	1.88361	0.252267	1.63135	-1.37908	MX dynamin like GTPase 1 [Source:HGNC Symbol;Acc:HGNC:7532]						kDiff: kWithin minus kOut
834	CASP1	0	1.96031	0.234956	1.72535	-1.4904	caspase 1 [Source:HGNC Symbol;Acc:HGNC:1499]
94240	EPSTI1	0	1.00701	0.205427	0.801578	-0.596151	epithelial stromal interaction 1 [Source:HGNC Symbol;Acc:HGNC:16465]
4938	OAS1	0	1.25292	0.200222	1.0527	-0.852475	2'-5'-oligoadenylate synthetase 1 [Source:HGNC Symbol;Acc:HGNC:8086]
140691	TRIM69	0	1.17753	0.172668	1.00486	-0.832193	tripartite motif containing 69 [Source:HGNC Symbol;Acc:HGNC:17857]
3838	KPNA2	0	2.12442	0.162463	1.96195	-1.79949	karyopherin subunit alpha 2 [Source:HGNC Symbol;Acc:HGNC:6395]
10866	HCP5	0	1.24698	0.152936	1.09404	-0.941108	HLA complex P5 [Source:HGNC Symbol;Acc:HGNC:21659]
23560	GTPBP4	0	1.49268	0.133456	1.35923	-1.22577	GTP binding protein 4 [Source:HGNC Symbol;Acc:HGNC:21535]
59342	SCPEP1	0	2.72652	0.127699	2.59882	-2.47113	serine carboxypeptidase 1 [Source:HGNC Symbol;Acc:HGNC:29507]
2617	GARS1	0	3.17871	0.120723	3.05799	-2.93727	glycyl-tRNA synthetase 1 [Source:HGNC Symbol;Acc:HGNC:4162]
5654	HTRA1	0	2.2473	0.12024	2.12706	-2.00682	HtrA serine peptidase 1 [Source:HGNC Symbol;Acc:HGNC:9476]
150465	TTL	0	1.58479	0.117819	1.46697	-1.34916	tubulin tyrosine ligase [Source:HGNC Symbol;Acc:HGNC:21586]
55239	OGFOD1	0	1.40895	0.109805	1.29914	-1.18933	2-oxoglutarate and iron dependent oxygenase domain containing 1 [Source:HGNC Symbol;Acc:HGNC:25585]
8519	IFITM1	0	1.2896	0.10151	1.18809	-1.08658	interferon induced transmembrane protein 1 [Source:HGNC Symbol;Acc:HGNC:5412]
51388	NIP7	0	1.71696	0.0868704	1.63009	-1.54322	nucleolar pre-rRNA processing protein NIP7 [Source:HGNC Symbol;Acc:HGNC:24328]
84916	UTP4	0	1.4211	0.0699815	1.35112	-1.28114	UTP4 small subunit processome component [Source:HGNC Symbol;Acc:HGNC:1983]
114789	SLC25A25	0	0.649674	0.0698235	0.57985	-0.510027	solute carrier family 25 member 25 [Source:HGNC Symbol;Acc:HGNC:20663]
25941	TPGS2	0	1.72232	0.069031	1.65329	-1.58426	tubulin polyglutamylase complex subunit 2 [Source:HGNC Symbol;Acc:HGNC:24561]
114112	TXNRD3	0	1.46833	0.0659976	1.40233	-1.33633	thioredoxin reductase 3 [Source:HGNC Symbol;Acc:HGNC:20667]
55281	TMEM140	0	1.46697	0.0610101	1.40596	-1.34494	transmembrane protein 140 [Source:HGNC Symbol;Acc:HGNC:21870]
8736	MYOM1	0	0.715963	0.0606929	0.65527	-0.594577	myomesin 1 [Source:HGNC Symbol;Acc:HGNC:7613]
51280	GOLM1	0	0.990793	0.0601029	0.93069	-0.870588	golgi membrane protein 1 [Source:HGNC Symbol;Acc:HGNC:15451]
3309	HSPA5	0	2.87193	0.0576777	2.81425	-2.75657	heat shock protein family A (Hsp70) member 5 [Source:HGNC Symbol;Acc:HGNC:5238]
83953	FCAMR	0	1.49053	0.0538943	1.43664	-1.38274	Fc fragment of IgA and IgM receptor [Source:HGNC Symbol;Acc:HGNC:24692]
11124	FAF1	0	1.27961	0.0524248	1.22718	-1.17476	Fas associated factor 1 [Source:HGNC Symbol;Acc:HGNC:3578]
1116	CHI3L1	0	0.790409	0.0522476	0.738161	-0.685914	chitinase 3 like 1 [Source:HGNC Symbol;Acc:HGNC:1932]
27289	RND1	0	0.796213	0.0512973	0.744915	-0.693618	Rho family GTPase 1 [Source:HGNC Symbol;Acc:HGNC:18314]
10769	PLK2	0	1.16663	0.0496516	1.11698	-1.06733	polo like kinase 2 [Source:HGNC Symbol;Acc:HGNC:19699]
10049	DNAJB6	0	0.958487	0.0478164	0.910671	-0.862854	DnaJ heat shock protein family (Hsp40) member B6 [Source:HGNC Symbol;Acc:HGNC:14888]
6352	CCL5	0	0.969071	0.0465064	0.922565	-0.876058	C-C motif chemokine ligand 5 [Source:HGNC Symbol;Acc:HGNC:10632]
6696	SPP1	0	1.14715	0.0464455	1.1007	-1.05426	secreted phosphoprotein 1 [Source:HGNC Symbol;Acc:HGNC:11255]
120224	TMEM45B	0	1.2015	0.046249	1.15525	-1.109	transmembrane protein 45B [Source:HGNC Symbol;Acc:HGNC:25194]
10384	BTN3A3	0	0.800581	0.045499	0.755082	-0.709583	butyrophilin subfamily 3 member A3 [Source:HGNC Symbol;Acc:HGNC:1140]
387338	NSUN4	0	1.11419	0.0436692	1.07052	-1.02686	NOP2/Sun RNA methyltransferase 4 [Source:HGNC Symbol;Acc:HGNC:31802]
1843	DUSP1	0	0.460497	0.043452	0.417045	-0.373593	dual specificity phosphatase 1 [Source:HGNC Symbol;Acc:HGNC:3064]
9477	MED20	0	0.994739	0.0415512	0.953188	-0.911636	mediator complex subunit 20 [Source:HGNC Symbol;Acc:HGNC:16840]
4126	MANBA	0	0.742102	0.041235	0.700867	-0.659632	mannosidase beta [Source:HGNC Symbol;Acc:HGNC:6831]
29919	RMC1	0	0.986082	0.041164	0.944917	-0.903753	regulator of MON1-CCZ1 [Source:HGNC Symbol;Acc:HGNC:24326]
10475	TRIM38	0	1.05626	0.0406582	1.0156	-0.974945	tripartite motif containing 38 [Source:HGNC Symbol;Acc:HGNC:10059]
10019	SH2B3	0	0.867545	0.0397511	0.827794	-0.788042	SH2B adaptor protein 3 [Source:HGNC Symbol;Acc:HGNC:29605]
7128	TNFAIP3	0	0.930637	0.0395988	0.891038	-0.851439	TNF alpha induced protein 3 [Source:HGNC Symbol;Acc:HGNC:11896]
3294	HSD17B2	0	0.753246	0.0394763	0.71377	-0.674294	hydroxysteroid 17-beta dehydrogenase 2 [Source:HGNC Symbol;Acc:HGNC:5211]
10993	SDS	0	0.76401	0.0394192	0.724591	-0.685172	serine dehydratase [Source:HGNC Symbol;Acc:HGNC:10691]
10229	COQ7	0	0.612173	0.0385565	0.573616	-0.53506	coenzyme Q7, hydroxylase [Source:HGNC Symbol;Acc:HGNC:2244]
81556	INTS14	0	0.913026	0.0363389	0.876687	-0.840348	integrator complex subunit 14 [Source:HGNC Symbol;Acc:HGNC:25372]
7405	UVRAG	0	0.879321	0.0362292	0.843092	-0.806863	UV radiation resistance associated [Source:HGNC Symbol;Acc:HGNC:12640]
9075	CLDN2	0	0.526127	0.0361869	0.48994	-0.453753	claudin 2 [Source:HGNC Symbol;Acc:HGNC:2041]
1401	CRP	0	0.515599	0.0359496	0.479649	-0.4437	C-reactive protein [Source:HGNC Symbol;Acc:HGNC:2367]
2355	FOSL2	0	0.577348	0.0358744	0.541474	-0.505599	FOS like 2, AP-1 transcription factor subunit [Source:HGNC Symbol;Acc:HGNC:3798]
4285	MIPEP	0	1.5056	0.0358329	1.46977	-1.43394	mitochondrial intermediate peptidase [Source:HGNC Symbol;Acc:HGNC:7104]
219	ALDH1B1	0	0.724356	0.0339391	0.690417	-0.656478	aldehyde dehydrogenase 1 family member B1 [Source:HGNC Symbol;Acc:HGNC:407]
10681	GNB5	0	0.849698	0.0327662	0.816931	-0.784165	G protein subunit beta 5 [Source:HGNC Symbol;Acc:HGNC:4401]
5130	PCYT1A	0	1.2082	0.0323925	1.17581	-1.14342	phosphate cytidylyltransferase 1A, choline [Source:HGNC Symbol;Acc:HGNC:8754]
159013	CXorf38	0	0.730876	0.0317838	0.699092	-0.667308	chromosome X open reading frame 38 [Source:HGNC Symbol;Acc:HGNC:28589]
2936	GSR	0	0.636923	0.0317151	0.605208	-0.573493	glutathione-disulfide reductase [Source:HGNC Symbol;Acc:HGNC:4623]
5336	PLCG2	0	1.05924	0.0307472	1.02849	-0.997747	phospholipase C gamma 2 [Source:HGNC Symbol;Acc:HGNC:9066]
23087	TRIM35	0	0.475281	0.0307412	0.44454	-0.413798	tripartite motif containing 35 [Source:HGNC Symbol;Acc:HGNC:16285]
6945	MLX	0	1.77215	0.0297798	1.74237	-1.71259	MAX dimerization protein MLX [Source:HGNC Symbol;Acc:HGNC:11645]
30011	SH3KBP1	0	1.43207	0.0291895	1.40288	-1.37369	SH3 domain containing kinase binding protein 1 [Source:HGNC Symbol;Acc:HGNC:13867]
5320	PLA2G2A	0	0.346074	0.0284212	0.317652	-0.289231	phospholipase A2 group IIA [Source:HGNC Symbol;Acc:HGNC:9031]
64781	CERK	0	0.507917	0.0283627	0.479554	-0.451191	ceramide kinase [Source:HGNC Symbol;Acc:HGNC:19256]
107	ADCY1	0	0.700886	0.0279693	0.672916	-0.644947	adenylate cyclase 1 [Source:HGNC Symbol;Acc:HGNC:232]
130535	KCTD18	0	0.53022	0.0276852	0.502534	-0.474849	potassium channel tetramerization domain containing 18 [Source:HGNC Symbol;Acc:HGNC:26446]
6124	RPL4	0	1.5642	0.0276246	1.53657	-1.50895	ribosomal protein L4(RPL4)
7069	THRSP	0	0.890584	0.0272176	0.863366	-0.836148	thyroid hormone responsive(THRSP)
55915	LANCL2	0	0.613335	0.0271674	0.586167	-0.559	LanC like 2 [Source:HGNC Symbol;Acc:HGNC:6509]
928	CD9	0	0.689473	0.0270827	0.66239	-0.635308	CD9 molecule [Source:HGNC Symbol;Acc:HGNC:1709]
55540	IL17RB	0	0.50112	0.0270015	0.474119	-0.447117	interleukin 17 receptor B [Source:HGNC Symbol;Acc:HGNC:18015]
1831	TSC22D3	0	0.569103	0.0269806	0.542122	-0.515142	TSC22 domain family member 3 [Source:HGNC Symbol;Acc:HGNC:3051]
3557	IL1RN	0	0.404605	0.0264725	0.378132	-0.35166	interleukin 1 receptor antagonist [Source:HGNC Symbol;Acc:HGNC:6000]
201266	SLC39A11	0	0.601107	0.0259933	0.575114	-0.54912	solute carrier family 39 member 11 [Source:HGNC Symbol;Acc:HGNC:14463]
256394	SERPINA11	0	0.931663	0.0259757	0.905688	-0.879712	serpin family A member 11 [Source:HGNC Symbol;Acc:HGNC:19193]
128869	PIGU	0	0.769707	0.0256825	0.744024	-0.718342	phosphatidylinositol glycan anchor biosynthesis class U [Source:HGNC Symbol;Acc:HGNC:15791]
5058	PAK1	0	0.817065	0.0254533	0.791612	-0.766158	p21 (RAC1) activated kinase 1 [Source:HGNC Symbol;Acc:HGNC:8590]
11136	SLC7A9	0	0.994206	0.0250744	0.969131	-0.944057	solute carrier family 7 member 9 [Source:HGNC Symbol;Acc:HGNC:11067]
8315	BRAP	0	0.506728	0.0250226	0.481705	-0.456683	BRCA1 associated protein [Source:HGNC Symbol;Acc:HGNC:1099]
22950	SLC4A1AP	0	0.716576	0.0249881	0.691588	-0.6666	solute carrier family 4 member 1 adaptor protein [Source:HGNC Symbol;Acc:HGNC:13813]
7113	TMPRSS2	0	0.473896	0.0245279	0.449368	-0.42484	transmembrane serine protease 2 [Source:HGNC Symbol;Acc:HGNC:11876]
11118	BTN3A2	0	0.372525	0.0235149	0.34901	-0.325495	butyrophilin subfamily 3 member A2 [Source:HGNC Symbol;Acc:HGNC:1139]
4837	NNMT	0	0.830176	0.0234133	0.806763	-0.783349	nicotinamide N-methyltransferase [Source:HGNC Symbol;Acc:HGNC:7861]
5507	PPP1R3C	0	1.17996	0.023179	1.15678	-1.1336	protein phosphatase 1 regulatory subunit 3C [Source:HGNC Symbol;Acc:HGNC:9293]
312	ANXA13	0	0.737198	0.0231211	0.714077	-0.690956	annexin A13 [Source:HGNC Symbol;Acc:HGNC:536]
653857	ACTR3C	0	0.607365	0.023088	0.584277	-0.561189	actin related protein 3C [Source:HGNC Symbol;Acc:HGNC:37282]
5836	PYGL	0	1.10531	0.0227146	1.08259	-1.05988	glycogen phosphorylase L [Source:HGNC Symbol;Acc:HGNC:9725]
3149	HMGB3	0	0.785771	0.0226308	0.76314	-0.740509	high mobility group box 3 [Source:HGNC Symbol;Acc:HGNC:5004]
9929	JOSD1	0	0.806504	0.0226056	0.783898	-0.761293	Josephin domain containing 1 [Source:HGNC Symbol;Acc:HGNC:28953]
54994	GID8	0	1.4253	0.0223065	1.403	-1.38069	GID complex subunit 8 homolog [Source:HGNC Symbol;Acc:HGNC:15857]
55825	PECR	0	0.586342	0.0222809	0.564061	-0.54178	peroxisomal trans-2-enoyl-CoA reductase [Source:HGNC Symbol;Acc:HGNC:18281]
27165	GLS2	0	0.926612	0.0216394	0.904973	-0.883334	glutaminase 2 [Source:HGNC Symbol;Acc:HGNC:29570]
11011	TLK2	0	0.800161	0.0212385	0.778923	-0.757684	tousled like kinase 2 [Source:HGNC Symbol;Acc:HGNC:11842]
83988	NCALD	0	0.384857	0.0208508	0.364006	-0.343156	neurocalcin delta [Source:HGNC Symbol;Acc:HGNC:7655]
2263	FGFR2	0	0.502121	0.0205192	0.481602	-0.461083	fibroblast growth factor receptor 2 [Source:HGNC Symbol;Acc:HGNC:3689]
253725	WASHC2C	0	0.837385	0.0204668	0.816918	-0.796451	WASH complex subunit 2C [Source:HGNC Symbol;Acc:HGNC:23414]
84735	CNDP1	0	0.547442	0.0201243	0.527317	-0.507193	carnosine dipeptidase 1 [Source:HGNC Symbol;Acc:HGNC:20675]
85406	DNAJC14	0	0.69561	0.0200507	0.67556	-0.655509	DnaJ heat shock protein family (Hsp40) member C14 [Source:HGNC Symbol;Acc:HGNC:24581]
729085	GASK1A	0	0.441246	0.0199753	0.421271	-0.401296	golgi associated kinase 1A(GASK1A)
4147	MATN2	0	0.529623	0.0197275	0.509896	-0.490168	matrilin 2 [Source:HGNC Symbol;Acc:HGNC:6908]
4927	NUP88	0	0.851439	0.0194907	0.831949	-0.812458	nucleoporin 88 [Source:HGNC Symbol;Acc:HGNC:8067]
56919	DHX33	0	0.630371	0.0191088	0.611262	-0.592153	DEAH-box helicase 33 [Source:HGNC Symbol;Acc:HGNC:16718]
10367	MICU1	0	0.45739	0.0189648	0.438425	-0.41946	mitochondrial calcium uptake 1 [Source:HGNC Symbol;Acc:HGNC:1530]
1581	CYP7A1	0	0.608278	0.0188558	0.589422	-0.570566	cytochrome P450 family 7 subfamily A member 1 [Source:HGNC Symbol;Acc:HGNC:2651]
54438	GFOD1	0	0.467459	0.0188114	0.448647	-0.429836	glucose-fructose oxidoreductase domain containing 1 [Source:HGNC Symbol;Acc:HGNC:21096]
9448	MAP4K4	0	0.846994	0.018809	0.828185	-0.809376	mitogen-activated protein kinase kinase kinase kinase 4 [Source:HGNC Symbol;Acc:HGNC:6866]
463	ZFHX3	0	0.735831	0.0187305	0.7171	-0.69837	zinc finger homeobox 3 [Source:HGNC Symbol;Acc:HGNC:777]
9880	ZBTB39	0	1.00412	0.018456	0.985663	-0.967207	zinc finger and BTB domain containing 39(ZBTB39)
84675	TRIM55	0	0.375835	0.0183945	0.35744	-0.339046	tripartite motif containing 55 [Source:HGNC Symbol;Acc:HGNC:14215]
8997	KALRN	0	0.494514	0.0181428	0.476372	-0.458229	kalirin RhoGEF kinase [Source:HGNC Symbol;Acc:HGNC:4814]
10162	LPCAT3	0	1.04289	0.0181221	1.02477	-1.00665	lysophosphatidylcholine acyltransferase 3 [Source:HGNC Symbol;Acc:HGNC:30244]
7879	RAB7A	0	0.762374	0.0179062	0.744468	-0.726561	RAB7A, member RAS oncogene family [Source:HGNC Symbol;Acc:HGNC:9788]
7802	DNALI1	0	0.383115	0.0175398	0.365576	-0.348036	dynein axonemal light intermediate chain 1 [Source:HGNC Symbol;Acc:HGNC:14353]
101060399		0	0.462429	0.0173027	0.445126	-0.427823
2595	GANC	0	0.790674	0.0172732	0.773401	-0.756128	glucosidase alpha, neutral C [Source:HGNC Symbol;Acc:HGNC:4139]
1109	AKR1C4	0	0.778693	0.0170552	0.761638	-0.744583	aldo-keto reductase family 1 member C4 [Source:HGNC Symbol;Acc:HGNC:387]
79971	WLS	0	0.552255	0.0170249	0.53523	-0.518205	Wnt ligand secretion mediator [Source:HGNC Symbol;Acc:HGNC:30238]
439921	MXRA7	0	0.633654	0.0170019	0.616652	-0.59965	matrix remodeling associated 7 [Source:HGNC Symbol;Acc:HGNC:7541]
79600	TCTN1	0	0.54604	0.0169008	0.529139	-0.512238	tectonic family member 1 [Source:HGNC Symbol;Acc:HGNC:26113]
389337	ARHGEF37	0	0.51017	0.0168499	0.49332	-0.47647	Rho guanine nucleotide exchange factor 37 [Source:HGNC Symbol;Acc:HGNC:34430]
1154	CISH	0	0.476017	0.0167739	0.459244	-0.44247	cytokine inducible SH2 containing protein [Source:HGNC Symbol;Acc:HGNC:1984]
585	BBS4	0	0.592528	0.0167411	0.575787	-0.559046	Bardet-Biedl syndrome 4 [Source:HGNC Symbol;Acc:HGNC:969]
130589	GALM	0	0.836234	0.0166716	0.819562	-0.802891	galactose mutarotase [Source:HGNC Symbol;Acc:HGNC:24063]
10217	CTDSPL	0	0.520358	0.0165976	0.50376	-0.487162	CTD small phosphatase like [Source:HGNC Symbol;Acc:HGNC:16890]
6519	SLC3A1	0	0.266119	0.0163587	0.24976	-0.233402	solute carrier family 3 member 1 [Source:HGNC Symbol;Acc:HGNC:11025]
57134	MAN1C1	0	0.607847	0.01632	0.591527	-0.575207	mannosidase alpha class 1C member 1 [Source:HGNC Symbol;Acc:HGNC:19080]
26577	PCOLCE2	0	0.562034	0.0162216	0.545812	-0.529591	procollagen C-endopeptidase enhancer 2 [Source:HGNC Symbol;Acc:HGNC:8739]
55107	ANO1	0	0.752186	0.016154	0.736032	-0.719878	anoctamin 1 [Source:HGNC Symbol;Acc:HGNC:21625]
1503	CTPS1	0	0.605038	0.0160986	0.588939	-0.572841	CTP synthase 1 [Source:HGNC Symbol;Acc:HGNC:2519]
8553	BHLHE40	0	0.485581	0.0159303	0.469651	-0.45372	basic helix-loop-helix family member e40 [Source:HGNC Symbol;Acc:HGNC:1046]
678	ZFP36L2	0	1.12344	0.0155486	1.1079	-1.09235	ZFP36 ring finger protein like 2(ZFP36L2)
87769	GGACT	0	0.906642	0.0153896	0.891252	-0.875863	gamma-glutamylamine cyclotransferase [Source:HGNC Symbol;Acc:HGNC:25100]
29117	BRD7	0	0.912857	0.0153604	0.897497	-0.882137	bromodomain containing 7 [Source:HGNC Symbol;Acc:HGNC:14310]
9891	NUAK1	0	0.393867	0.0151964	0.37867	-0.363474	NUAK family kinase 1 [Source:HGNC Symbol;Acc:HGNC:14311]
53343	NUDT9	0	0.468551	0.0145952	0.453956	-0.439361	nudix hydrolase 9(NUDT9)
79789	CLMN	0	1.03573	0.0144337	1.0213	-1.00686	calmin(CLMN)
220296	HEPACAM	0	0.371709	0.0140868	0.357623	-0.343536	hepatic and glial cell adhesion molecule [Source:HGNC Symbol;Acc:HGNC:26361]
4018	LPA	0	0.302563	0.0137287	0.288834	-0.275105	lipoprotein(a) [Source:HGNC Symbol;Acc:HGNC:6667]
920	CD4	0	0.85999	0.0135115	0.846479	-0.832967	CD4 molecule [Source:HGNC Symbol;Acc:HGNC:1678]
92667	MGME1	0	0.372584	0.0133273	0.359257	-0.345929	mitochondrial genome maintenance exonuclease 1 [Source:HGNC Symbol;Acc:HGNC:16205]
57619	SHROOM3	0	0.870945	0.0132182	0.857727	-0.844508	shroom family member 3 [Source:HGNC Symbol;Acc:HGNC:30422]
23089	PEG10	0	0.4446	0.0130357	0.431564	-0.418528	paternally expressed 10 [Source:HGNC Symbol;Acc:HGNC:14005]
1645	AKR1C1	0	0.37913	0.0128975	0.366232	-0.353335	aldo-keto reductase family 1 member C1 [Source:HGNC Symbol;Acc:HGNC:384]
325	APCS	0	0.585851	0.0127711	0.57308	-0.560308	amyloid P component, serum(APCS)
2938	GSTA1	0	0.648148	0.0126517	0.635497	-0.622845	glutathione S-transferase alpha 1 [Source:HGNC Symbol;Acc:HGNC:4626]
26499	PLEK2	0	0.309628	0.0124247	0.297203	-0.284778	pleckstrin 2 [Source:HGNC Symbol;Acc:HGNC:19238]
64388	GREM2	0	0.418024	0.012256	0.405768	-0.393512	gremlin 2, DAN family BMP antagonist [Source:HGNC Symbol;Acc:HGNC:17655]
23180	RFTN1	0	0.401581	0.0121135	0.389467	-0.377354	raftlin, lipid raft linker 1 [Source:HGNC Symbol;Acc:HGNC:30278]
375449	MAST4	0	1.09381	0.0119618	1.08185	-1.06988	microtubule associated serine/threonine kinase family member 4 [Source:HGNC Symbol;Acc:HGNC:19037]
123879	DCUN1D3	0	1.126	0.0118056	1.1142	-1.10239	defective in cullin neddylation 1 domain containing 3(DCUN1D3)
411	ARSB	0	0.414029	0.0116607	0.402368	-0.390708	arylsulfatase B [Source:HGNC Symbol;Acc:HGNC:714]
8349	H2BC21	0	0.658103	0.0115439	0.64656	-0.635016	H2B clustered histone 21 [Source:HGNC Symbol;Acc:HGNC:4760]
6447	SCG5	0	0.756453	0.0114075	0.745046	-0.733638	secretogranin V [Source:HGNC Symbol;Acc:HGNC:10816]
415	ARSL	0	0.331801	0.0112757	0.320526	-0.30925	arylsulfatase L [Source:HGNC Symbol;Acc:HGNC:719]
9572	NR1D1	0	0.55532	0.0112648	0.544055	-0.53279	nuclear receptor subfamily 1 group D member 1 [Source:HGNC Symbol;Acc:HGNC:7962]
22949	PTGR1	0	0.44773	0.0111268	0.436603	-0.425476	prostaglandin reductase 1 [Source:HGNC Symbol;Acc:HGNC:18429]
1543	CYP1A1	0	0.387909	0.0110021	0.376907	-0.365905	cytochrome P450 family 1 subfamily A member 1 [Source:HGNC Symbol;Acc:HGNC:2595]
284422	SMIM24	0	0.249552	0.010725	0.238827	-0.228102	small integral membrane protein 24 [Source:HGNC Symbol;Acc:HGNC:37244]
2036	EPB41L1	0	0.288833	0.0102399	0.278593	-0.268353	erythrocyte membrane protein band 4.1 like 1 [Source:HGNC Symbol;Acc:HGNC:3378]
126	ADH1C	0	0.524526	0.0101908	0.514335	-0.504145	alcohol dehydrogenase 1C (class I), gamma polypeptide [Source:HGNC Symbol;Acc:HGNC:251]
3127	HLA-DRB5	0	0.81143	0.0100712	0.801359	-0.791288	major histocompatibility complex, class II, DR beta 5 [Source:HGNC Symbol;Acc:HGNC:4953]
200734	SPRED2	0	0.520065	0.0097394	0.510326	-0.500586	sprouty related EVH1 domain containing 2 [Source:HGNC Symbol;Acc:HGNC:17722]
50848	F11R	0	0.563896	0.00958263	0.554314	-0.544731	F11 receptor [Source:HGNC Symbol;Acc:HGNC:14685]
641371	ACOT1	0	0.542174	0.00958008	0.532594	-0.523014	acyl-CoA thioesterase 1 [Source:HGNC Symbol;Acc:HGNC:33128]
8609	KLF7	0	0.91707	0.00952998	0.90754	-0.89801	Kruppel like factor 7 [Source:HGNC Symbol;Acc:HGNC:6350]
140462	ASB9	0	0.763757	0.00917485	0.754582	-0.745407	ankyrin repeat and SOCS box containing 9 [Source:HGNC Symbol;Acc:HGNC:17184]
2752	GLUL	0	0.297941	0.00905602	0.288885	-0.279829	glutamate-ammonia ligase [Source:HGNC Symbol;Acc:HGNC:4341]
26022	TMEM98	0	0.257184	0.00898893	0.248195	-0.239206	transmembrane protein 98 [Source:HGNC Symbol;Acc:HGNC:24529]
90523	MLIP	0	0.299774	0.0085373	0.291237	-0.282699	muscular LMNA interacting protein [Source:HGNC Symbol;Acc:HGNC:21355]
1555	CYP2B6	0	0.269235	0.00793835	0.261297	-0.253359	cytochrome P450 family 2 subfamily B member 6 [Source:HGNC Symbol;Acc:HGNC:2615]
11102	RPP14	0	0.474485	0.00784654	0.466639	-0.458792	ribonuclease P/MRP subunit p14 [Source:HGNC Symbol;Acc:HGNC:30327]
79746	ECHDC3	0	0.305137	0.00772321	0.297414	-0.28969	enoyl-CoA hydratase domain containing 3 [Source:HGNC Symbol;Acc:HGNC:23489]
754	PTTG1IP	0	0.248114	0.00741895	0.240695	-0.233276	PTTG1 interacting protein [Source:HGNC Symbol;Acc:HGNC:13524]
57817	HAMP	0	0.377282	0.00716207	0.37012	-0.362958	hepcidin antimicrobial peptide [Source:HGNC Symbol;Acc:HGNC:15598]
348995	NUP43	0	0.556089	0.00656636	0.549522	-0.542956	nucleoporin 43 [Source:HGNC Symbol;Acc:HGNC:21182]
6822	SULT2A1	0	0.219261	0.0062441	0.213017	-0.206773	sulfotransferase family 2A member 1(SULT2A1)
7512	XPNPEP2	0	0.25381	0.00618732	0.247623	-0.241435	X-prolyl aminopeptidase 2 [Source:HGNC Symbol;Acc:HGNC:12823]
9980	DOP1B	0	0.165499	0.00579091	0.159708	-0.153917	DOP1 leucine zipper like protein B [Source:HGNC Symbol;Acc:HGNC:1291]
2944	GSTM1	0	0.590465	0.00564714	0.584818	-0.57917	glutathione S-transferase mu 1 [Source:HGNC Symbol;Acc:HGNC:4632]
54988	ACSM5	0	0.216257	0.00498103	0.211276	-0.206295	acyl-CoA synthetase medium chain family member 5 [Source:HGNC Symbol;Acc:HGNC:26060]
107987423		0	0.197785	0.00481899	0.192966	-0.188147	Homo sapiens liver carboxylesterase 1-like(LOC107987423)
4512	MT-CO1	0	0.364674	0.00473956	0.359934	-0.355194	mitochondrially encoded cytochrome c oxidase I [Source:HGNC Symbol;Acc:HGNC:7419]
55600	ITLN1	0	0.184454	0.00404932	0.180404	-0.176355	intelectin 1 [Source:HGNC Symbol;Acc:HGNC:18259]
4541	MT-ND6	0	0.236458	0.0038843	0.232574	-0.22869	mitochondrially encoded NADH:ubiqui oxidoreductase core subunit 6 [Source:HGNC Symbol;Acc:HGNC:7462]
9013	TAF1C	3	179.432	98.7114	80.7201	17.9914	TATA-box binding protein associated factor, RNA polymerase I subunit C [Source:HGNC Symbol;Acc:HGNC:11534]
80152	CENPT	3	148.604	93.6105	54.9934	38.6171	centromere protein T [Source:HGNC Symbol;Acc:HGNC:25787]
54540	FAM193B	3	142.798	92.8458	49.9523	42.8936	family with sequence similarity 193 member B [Source:HGNC Symbol;Acc:HGNC:25524]
25970	SH2B1	3	184.818	92.2519	92.5656	-0.313771	SH2B adaptor protein 1 [Source:HGNC Symbol;Acc:HGNC:30417]
92822	ZNF276	3	155.264	91.6335	63.6307	28.0027	zinc finger protein 276 [Source:HGNC Symbol;Acc:HGNC:23330]
26088	GGA1	3	194.226	90.6129	103.613	-13.0001	golgi associated, gamma adaptin ear containing, ARF binding protein 1 [Source:HGNC Symbol;Acc:HGNC:17842]
85378	TUBGCP6	3	176.008	88.959	87.0487	1.91032	tubulin gamma complex associated protein 6(TUBGCP6)
56904	SH3GLB2	3	172.334	87.2899	85.0445	2.24538	SH3 domain containing GRB2 like, endophilin B2 [Source:HGNC Symbol;Acc:HGNC:10834]
51586	MED15	3	186.923	86.2573	100.665	-14.4081	mediator complex subunit 15 [Source:HGNC Symbol;Acc:HGNC:14248]
79661	NEIL1	3	132.031	86.1852	45.8455	40.3397	nei like DNA glycosylase 1 [Source:HGNC Symbol;Acc:HGNC:18448]
9909	DENND4B	3	143.395	84.619	58.776	25.8429	DENN domain containing 4B [Source:HGNC Symbol;Acc:HGNC:29044]
100131017	ZNF316	3	166.466	84.5829	81.8835	2.69935	zinc finger protein 316 [Source:HGNC Symbol;Acc:HGNC:13843]
9400	RECQL5	3	170.821	84.5093	86.312	-1.80278	RecQ like helicase 5 [Source:HGNC Symbol;Acc:HGNC:9950]
93643	TJAP1	3	151.734	84.4438	67.2902	17.1536	tight junction associated protein 1 [Source:HGNC Symbol;Acc:HGNC:17949]
64760	FHIP2B	3	192.101	84.3133	107.788	-23.4742	FHF complex subunit HOOK interacting protein 2B [Source:HGNC Symbol;Acc:HGNC:16492]
7059	THBS3	3	122.12	83.6079	38.5121	45.0958	thrombospondin 3 [Source:HGNC Symbol;Acc:HGNC:11787]
23275	POFUT2	3	131.422	83.3365	48.0852	35.2513	protein O-fucosyltransferase 2 [Source:HGNC Symbol;Acc:HGNC:14683]
64772	ENGASE	3	149.557	83.0093	66.5474	16.4618	endo-beta-N-acetylglucosaminidase [Source:HGNC Symbol;Acc:HGNC:24622]
6433	SFSWAP	3	124.607	82.8366	41.77	41.0667	splicing factor SWAP [Source:HGNC Symbol;Acc:HGNC:10790]
1198	CLK3	3	139.914	82.7929	57.1207	25.6723	CDC like kinase 3 [Source:HGNC Symbol;Acc:HGNC:2071]
51593	SRRT	3	163.598	82.5455	81.0527	1.49281	serrate, RNA effector molecule [Source:HGNC Symbol;Acc:HGNC:24101]
89849	ATG16L2	3	125.336	82.162	43.1744	38.9876	autophagy related 16 like 2 [Source:HGNC Symbol;Acc:HGNC:25464]
2648	KAT2A	3	121.647	81.2161	40.4309	40.7852	lysine acetyltransferase 2A [Source:HGNC Symbol;Acc:HGNC:4201]
30827	CXXC1	3	199.578	80.5925	118.986	-38.3931	CXXC finger protein 1 [Source:HGNC Symbol;Acc:HGNC:24343]
11129	CLASRP	3	139.926	80.1858	59.74	20.4458	CLK4 associating serine/arginine rich protein [Source:HGNC Symbol;Acc:HGNC:17731]
78994	PRR14	3	159.562	79.759	79.8033	-0.0442969	proline rich 14 [Source:HGNC Symbol;Acc:HGNC:28458]
283899	INO80E	3	153.573	79.6619	73.9111	5.75083	INO80 complex subunit E [Source:HGNC Symbol;Acc:HGNC:26905]
23309	SIN3B	3	140.146	78.8494	61.297	17.5523	SIN3 transcription regulator family member B [Source:HGNC Symbol;Acc:HGNC:19354]
3661	IRF3	3	183.753	78.4205	105.332	-26.9119	interferon regulatory factor 3 [Source:HGNC Symbol;Acc:HGNC:6118]
80022	MYO15B	3	133.206	78.1636	55.0423	23.1213	myosin XVB [Source:HGNC Symbol;Acc:HGNC:14083]
116983	ACAP3	3	189.111	77.7927	111.319	-33.5258	ArfGAP with coiled-coil, ankyrin repeat and PH domains 3 [Source:HGNC Symbol;Acc:HGNC:16754]
55929	DMAP1	3	137.184	77.7622	59.4216	18.3407	DNA methyltransferase 1 associated protein 1 [Source:HGNC Symbol;Acc:HGNC:18291]
23162	MAPK8IP3	3	151.819	77.5762	74.2424	3.33383	mitogen-activated protein kinase 8 interacting protein 3 [Source:HGNC Symbol;Acc:HGNC:6884]
23031	MAST3	3	151.855	77.3126	74.5422	2.77031	microtubule associated serine/threonine kinase 3 [Source:HGNC Symbol;Acc:HGNC:19036]
9112	MTA1	3	181.603	77.0082	104.594	-27.586	metastasis associated 1 [Source:HGNC Symbol;Acc:HGNC:7410]
8646	CHRD	3	124.243	76.9028	47.34	29.5628	chordin [Source:HGNC Symbol;Acc:HGNC:1949]
6901	TAFAZZIN	3	130.966	76.3937	54.5722	21.8215	tafazzin, phospholipid-lysophospholipid transacylase [Source:HGNC Symbol;Acc:HGNC:11577]
83637	ZMIZ2	3	165.687	76.3085	89.3782	-13.0697	zinc finger MIZ-type containing 2 [Source:HGNC Symbol;Acc:HGNC:22229]
22897	CEP164	3	111.34	75.6612	35.6788	39.9824	centrosomal protein 164 [Source:HGNC Symbol;Acc:HGNC:29182]
114785	MBD6	3	133.559	74.0044	59.5546	14.4497	methyl-CpG binding domain protein 6 [Source:HGNC Symbol;Acc:HGNC:20445]
23139	MAST2	3	122.007	73.7072	48.2993	25.4079	microtubule associated serine/threonine kinase 2 [Source:HGNC Symbol;Acc:HGNC:19035]
55621	TRMT1	3	146.602	73.2925	73.3092	-0.016653	tRNA methyltransferase 1 [Source:HGNC Symbol;Acc:HGNC:25980]
23192	ATG4B	3	178.734	72.9719	105.762	-32.7901	autophagy related 4B cysteine peptidase [Source:HGNC Symbol;Acc:HGNC:20790]
23363	OBSL1	3	171.333	72.8672	98.466	-25.5988	obscurin like cytoskeletal adaptor 1 [Source:HGNC Symbol;Acc:HGNC:29092]
27434	POLM	3	126.451	72.8534	53.5974	19.256	DNA polymerase mu [Source:HGNC Symbol;Acc:HGNC:9185]
55657	ZNF692	3	106.639	71.7332	34.9062	36.8271	zinc finger protein 692 [Source:HGNC Symbol;Acc:HGNC:26049]
10270	AKAP8	3	108.924	70.9075	38.0164	32.8911	A-kinase anchoring protein 8(AKAP8)
9129	PRPF3	3	95.0951	70.8219	24.2732	46.5486	pre-mRNA processing factor 3 [Source:HGNC Symbol;Acc:HGNC:17348]
55311	ZNF444	3	177.488	70.8135	106.675	-35.8611	zinc finger protein 444 [Source:HGNC Symbol;Acc:HGNC:16052]
56928	SPPL2B	3	164.675	70.33	94.3451	-24.0151	signal peptide peptidase like 2B [Source:HGNC Symbol;Acc:HGNC:30627]
3590	IL11RA	3	120.908	70.1894	50.719	19.4705	interleukin 11 receptor subunit alpha [Source:HGNC Symbol;Acc:HGNC:5967]
9138	ARHGEF1	3	184.333	70.159	114.174	-44.015	Rho guanine nucleotide exchange factor 1 [Source:HGNC Symbol;Acc:HGNC:681]
8086	AAAS	3	119.464	69.8127	49.6515	20.1612	aladin WD repeat nucleoporin [Source:HGNC Symbol;Acc:HGNC:13666]
51547	SIRT7	3	133.945	69.6966	64.2484	5.44813	sirtuin 7 [Source:HGNC Symbol;Acc:HGNC:14935]
259173	ALS2CL	3	108.058	69.6738	38.3843	31.2895	ALS2 C-terminal like [Source:HGNC Symbol;Acc:HGNC:20605]
51409	HEMK1	3	106.604	69.5692	37.0344	32.5348	HemK methyltransferase family member 1 [Source:HGNC Symbol;Acc:HGNC:24923]
25900	IFFO1	3	134.371	69.1449	65.2258	3.91908	intermediate filament family orphan 1 [Source:HGNC Symbol;Acc:HGNC:24970]
26993	AKAP8L	3	120.059	69.0706	50.9879	18.0828	A-kinase anchoring protein 8 like [Source:HGNC Symbol;Acc:HGNC:29857]
130557	ZNF513	3	127.747	68.95	58.7972	10.1528	zinc finger protein 513 [Source:HGNC Symbol;Acc:HGNC:26498]
284004	HEXD	3	138.883	68.7074	70.1758	-1.46835	hexosaminidase D [Source:HGNC Symbol;Acc:HGNC:26307]
1196	CLK2	3	91.6838	68.6784	23.0054	45.673	CDC like kinase 2 [Source:HGNC Symbol;Acc:HGNC:2069]
26469	PTPN18	3	145.706	68.2524	77.4535	-9.20113	protein tyrosine phosphatase non-receptor type 18 [Source:HGNC Symbol;Acc:HGNC:9649]
9605	VPS9D1	3	150.541	68.1135	82.4277	-14.3143	VPS9 domain containing 1 [Source:HGNC Symbol;Acc:HGNC:13526]
64599	GIGYF1	3	134.035	67.4763	66.5589	0.917382	GRB10 interacting GYF protein 1 [Source:HGNC Symbol;Acc:HGNC:9126]
79364	ZXDC	3	108.272	66.3908	41.8809	24.5099	ZXD family zinc finger C [Source:HGNC Symbol;Acc:HGNC:28160]
8558	CDK10	3	152.253	66.2309	86.0223	-19.7914	cyclin dependent kinase 10 [Source:HGNC Symbol;Acc:HGNC:1770]
92715	DPH7	3	98.5205	66.1729	32.3477	33.8252	diphthamide biosynthesis 7 [Source:HGNC Symbol;Acc:HGNC:25199]
57333	RCN3	3	122.04	66.1584	55.8817	10.2767	reticulocalbin 3 [Source:HGNC Symbol;Acc:HGNC:21145]
80336	PABPC1L	3	94.0869	65.7865	28.3004	37.4861	poly(A) binding protein cytoplasmic 1 like [Source:HGNC Symbol;Acc:HGNC:15797]
26000	TBC1D10B	3	159.355	65.7466	93.6085	-27.8618	sapiens TBC1 domain family member 10B(TBC1D10B)
29115	SAP30BP	3	138.874	65.6266	73.2473	-7.62072	SAP30 binding protein [Source:HGNC Symbol;Acc:HGNC:30785]
51149	MRNIP	3	109.169	65.5412	43.6278	21.9135	MRN complex interacting protein [Source:HGNC Symbol;Acc:HGNC:30817]
3104	ZBTB48	3	133.957	65.5142	68.443	-2.92879	zinc finger and BTB domain containing 48 [Source:HGNC Symbol;Acc:HGNC:4930]
22880	MORC2	3	121.237	65.4988	55.7387	9.76007	MORC family CW-type zinc finger 2 [Source:HGNC Symbol;Acc:HGNC:23573]
27043	PELP1	3	186.934	65.4589	121.475	-56.0166	proline, glutamate and leucine rich protein 1 [Source:HGNC Symbol;Acc:HGNC:30134]
10039	PARP3	3	109.876	65.2338	44.6419	20.5919	poly(ADP-ribose) polymerase family member 3 [Source:HGNC Symbol;Acc:HGNC:273]
64900	LPIN3	3	100.187	64.9477	35.2396	29.7081	lipin 3 [Source:HGNC Symbol;Acc:HGNC:14451]
25989	ULK3	3	111.299	64.6839	46.6152	18.0688	unc-51 like kinase 3 [Source:HGNC Symbol;Acc:HGNC:19703]
643641	ZNF862	3	86.3225	64.6587	21.6638	42.9949	zinc finger protein 862 [Source:HGNC Symbol;Acc:HGNC:34519]
6829	SUPT5H	3	149.183	64.557	84.6264	-20.0694	SPT5 homolog, DSIF elongation factor subunit [Source:HGNC Symbol;Acc:HGNC:11469]
10868	USP20	3	184.954	64.4116	120.542	-56.1305	ubiquitin specific peptidase 20 [Source:HGNC Symbol;Acc:HGNC:12619]
27343	POLL	3	147.205	64.2843	82.9206	-18.6363	DNA polymerase lambda [Source:HGNC Symbol;Acc:HGNC:9184]
85358	SHANK3	3	155.247	63.4908	91.7563	-28.2655	SH3 and multiple ankyrin repeat domains 3 [Source:HGNC Symbol;Acc:HGNC:14294]
79869	CPSF7	3	85.1524	63.403	21.7494	41.6535	cleavage and polyadenylation specific factor 7 [Source:HGNC Symbol;Acc:HGNC:30098]
84289	ING5	3	108.206	63.142	45.0641	18.0779	inhibitor of growth family member 5 [Source:HGNC Symbol;Acc:HGNC:19421]
23368	PPP1R13B	3	126.071	63.1279	62.9431	0.184798	protein phosphatase 1 regulatory subunit 13B [Source:HGNC Symbol;Acc:HGNC:14950]
790	CAD	3	113.831	62.9408	50.8903	12.0505	carbamoyl-phosphate synthetase 2, aspartate transcarbamylase, and dihydroorotase [Source:HGNC Symbol;Acc:HGNC:1424]
22839	DLGAP4	3	151.649	62.5636	89.0855	-26.5219	DLG associated protein 4 [Source:HGNC Symbol;Acc:HGNC:24476]
57666	FBRSL1	3	151.245	62.4094	88.8354	-26.426	fibrosin like 1 [Source:HGNC Symbol;Acc:HGNC:29308]
10919	EHMT2	3	182.824	62.2596	120.564	-58.3047	euchromatic histone lysine methyltransferase 2 [Source:HGNC Symbol;Acc:HGNC:14129]
22985	ACIN1	3	95.9592	62.2001	33.7591	28.441	apoptotic chromatin condensation inducer 1 [Source:HGNC Symbol;Acc:HGNC:17066]
8227	AKAP17A	3	96.5799	62.1479	34.4321	27.7158	A-kinase anchoring protein 17A(AKAP17A)
51490	SPOUT1	3	152.206	61.8297	90.3761	-28.5464	SPOUT domain containing methyltransferase 1(SPOUT1)
116840	CNTROB	3	128.369	61.3336	67.0352	-5.70159	centrobin, centriole duplication and spindle assembly protein [Source:HGNC Symbol;Acc:HGNC:29616]
57634	EP400	3	88.0814	61.2645	26.8168	34.4477	E1A binding protein p400 [Source:HGNC Symbol;Acc:HGNC:11958]
11188	NISCH	3	146.845	60.9737	85.8715	-24.8978	nischarin [Source:HGNC Symbol;Acc:HGNC:18006]
23241	PACS2	3	183.838	60.7554	123.083	-62.3274	phosphofurin acidic cluster sorting protein 2 [Source:HGNC Symbol;Acc:HGNC:23794]
123096	SLC25A29	3	95.7279	60.7295	34.9984	25.7312	solute carrier family 25 member 29 [Source:HGNC Symbol;Acc:HGNC:20116]
9757	KMT2B	3	159.457	60.6076	98.8497	-38.2421	lysine methyltransferase 2B [Source:HGNC Symbol;Acc:HGNC:15840]
6625	SNRNP70	3	100.481	60.4519	40.0296	20.4222	small nuclear ribonucleoprotein U1 subunit 70 [Source:HGNC Symbol;Acc:HGNC:11150]
65123	INTS3	3	84.4061	60.3398	24.0664	36.2734	integrator complex subunit 3 [Source:HGNC Symbol;Acc:HGNC:26153]
6429	SRSF4	3	85.4094	60.1757	25.2337	34.942	serine and arginine rich splicing factor 4 [Source:HGNC Symbol;Acc:HGNC:10786]
64319	FBRS	3	193.456	59.914	133.542	-73.6277	fibrosin [Source:HGNC Symbol;Acc:HGNC:20442]
84173	ELMOD3	3	98.5191	59.4392	39.0799	20.3593	ELMO domain containing 3 [Source:HGNC Symbol;Acc:HGNC:26158]
9905	SGSM2	3	148.196	59.3599	88.8365	-29.4766	small G protein signaling modulator 2 [Source:HGNC Symbol;Acc:HGNC:29026]
65095	KRI1	3	128.04	59.1646	68.875	-9.71043	KRI1 homolog [Source:HGNC Symbol;Acc:HGNC:25769]
55876	GSDMB	3	77.8069	58.8997	18.9072	39.9925	gasdermin B [Source:HGNC Symbol;Acc:HGNC:23690]
80279	CDK5RAP3	3	81.9011	58.8368	23.0643	35.7725	CDK5 regulatory subunit associated protein 3 [Source:HGNC Symbol;Acc:HGNC:18673]
8569	MKNK1	3	88.0948	58.8148	29.28	29.5348	MAPK interacting serine/threonine kinase 1 [Source:HGNC Symbol;Acc:HGNC:7110]
114904	C1QTNF6	3	101.167	58.7262	42.4412	16.285	C1q and TNF related 6 [Source:HGNC Symbol;Acc:HGNC:14343]
23383	MAU2	3	106.61	58.2292	48.3808	9.84841	MAU2 sister chromatid cohesion factor [Source:HGNC Symbol;Acc:HGNC:29140]
114823	LENG8	3	105.916	58.1207	47.7956	10.3251	leukocyte receptor cluster member 8 [Source:HGNC Symbol;Acc:HGNC:15500]
8216	LZTR1	3	155.529	57.7602	97.7686	-40.0084	leucine zipper like transcription regulator 1 [Source:HGNC Symbol;Acc:HGNC:6742]
6687	SPG7	3	133.246	57.7466	75.4997	-17.7531	SPG7 matrix AAA peptidase subunit, paraplegin [Source:HGNC Symbol;Acc:HGNC:11237]
55665	URGCP	3	116.907	57.3554	59.5514	-2.19598	upregulator of cell proliferation [Source:HGNC Symbol;Acc:HGNC:30890]
10921	RNPS1	3	145.047	57.0085	88.0387	-31.0302	RNA binding protein with serine rich domain 1 [Source:HGNC Symbol;Acc:HGNC:10080]
64773	PCED1A	3	135.522	56.9161	78.6056	-21.6894	PC-esterase domain containing 1A [Source:HGNC Symbol;Acc:HGNC:16212]
5252	PHF1	3	117.415	56.8723	60.5424	-3.67009	PHD finger protein 1 [Source:HGNC Symbol;Acc:HGNC:8919]
388886	LRRC75B	3	148.341	56.3322	92.0091	-35.6769	leucine rich repeat containing 75B(LRRC75B)
4123	MAN2C1	3	142.015	55.7121	86.3032	-30.591	mannosidase alpha class 2C member 1 [Source:HGNC Symbol;Acc:HGNC:6827]
200014	CC2D1B	3	120.887	55.5873	65.2995	-9.71213	coiled-coil and C2 domain containing 1B [Source:HGNC Symbol;Acc:HGNC:29386]
10180	RBM6	3	68.2305	55.2662	12.9643	42.3018	RNA binding motif protein 6 [Source:HGNC Symbol;Acc:HGNC:9903]
56948	SDR39U1	3	110.604	55.1198	55.4841	-0.364329	short chain dehydrogenase/reductase family 39U member 1 [Source:HGNC Symbol;Acc:HGNC:20275]
64175	P3H1	3	126.174	54.6365	71.5379	-16.9014	prolyl 3-hydroxylase 1 [Source:HGNC Symbol;Acc:HGNC:19316]
9667	SAFB2	3	92.0305	54.6278	37.4027	17.2252	scaffold attachment factor B2 [Source:HGNC Symbol;Acc:HGNC:21605]
23225	NUP210	3	94.7011	54.3166	40.3845	13.932	nucleoporin 210 [Source:HGNC Symbol;Acc:HGNC:30052]
2664	GDI1	3	113.262	54.3004	58.9613	-4.66092	GDP dissociation inhibitor 1 [Source:HGNC Symbol;Acc:HGNC:4226]
200186	CRTC2	3	114.588	54.2856	60.3027	-6.01713	CREB regulated transcription coactivator 2 [Source:HGNC Symbol;Acc:HGNC:27301]
221496	LEMD2	3	130.7	54.1895	76.5105	-22.3211	LEM domain nuclear envelope protein 2 [Source:HGNC Symbol;Acc:HGNC:21244]
10188	TNK2	3	160.096	54.1592	105.936	-51.7772	tyrosine kinase non receptor 2 [Source:HGNC Symbol;Acc:HGNC:19297]
5261	PHKG2	3	118.314	53.9224	64.3911	-10.4687	phosphorylase kinase catalytic subunit gamma 2 [Source:HGNC Symbol;Acc:HGNC:8931]
617	BCS1L	3	91.8706	53.7502	38.1204	15.6298	BCS1 homolog, ubiquinol-cytochrome c reductase complex chaperone [Source:HGNC Symbol;Acc:HGNC:1020]
57466	SCAF4	3	99.0256	53.0475	45.9781	7.06934	SR-related CTD associated factor 4 [Source:HGNC Symbol;Acc:HGNC:19304]
9656	MDC1	3	83.94	52.8178	31.1222	21.6956	mediator of DNA damage checkpoint 1 [Source:HGNC Symbol;Acc:HGNC:21163]
26152	ZNF337	3	70.2506	52.6858	17.5648	35.121	zinc finger protein 337 [Source:HGNC Symbol;Acc:HGNC:15809]
84939	PWWP3A	3	106.566	52.6321	53.9336	-1.30151	PWWP domain containing 3A, DNA repair factor [Source:HGNC Symbol;Acc:HGNC:29641]
23164	MPRIP	3	89.2784	52.4317	36.8467	15.585	myosin phosphatase Rho interacting protein [Source:HGNC Symbol;Acc:HGNC:30321]
6626	SNRPA	3	110.719	52.4089	58.3104	-5.90151	small nuclear ribonucleoprotein polypeptide A(SNRPA)
23113	CUL9	3	126.785	51.8776	74.9075	-23.0298	cullin 9 [Source:HGNC Symbol;Acc:HGNC:15982]
8449	DHX16	3	102.966	51.8551	51.1107	0.744356	DEAH-box helicase 16 [Source:HGNC Symbol;Acc:HGNC:2739]
23476	BRD4	3	130.098	51.8348	78.2632	-26.4284	bromodomain containing 4 [Source:HGNC Symbol;Acc:HGNC:13575]
202915	TMEM184A	3	136.162	51.6997	84.4622	-32.7625	sapiens transmembrane protein 184A(TMEM184A)
10482	NXF1	3	66.1362	51.6405	14.4957	37.1447	nuclear RNA export factor 1 [Source:HGNC Symbol;Acc:HGNC:8071]
90673	PPP1R3E	3	68.3918	51.494	16.8978	34.5961	protein phosphatase 1 regulatory subunit 3E [Source:HGNC Symbol;Acc:HGNC:14943]
5863	RGL2	3	85.1857	51.4914	33.6943	17.7972	ral guanine nucleotide dissociation stimulator like 2 [Source:HGNC Symbol;Acc:HGNC:9769]
4849	CNOT3	3	133.077	51.476	81.6006	-30.1246	CCR4-NOT transcription complex subunit 3 [Source:HGNC Symbol;Acc:HGNC:7879]
6257	RXRB	3	95.7676	51.2377	44.5299	6.70781	retinoid X receptor beta [Source:HGNC Symbol;Acc:HGNC:10478]
144132	DNHD1	3	70.1178	51.2151	18.9026	32.3125	dynein heavy chain domain 1 [Source:HGNC Symbol;Acc:HGNC:26532]
63910	SLC17A9	3	91.5436	51.212	40.3316	10.8804	solute carrier family 17 member 9 [Source:HGNC Symbol;Acc:HGNC:16192]
171017	ZNF384	3	79.1555	51.1602	27.9952	23.165	zinc finger protein 384 [Source:HGNC Symbol;Acc:HGNC:11955]
6499	SKIV2L	3	116.057	51.1373	64.9201	-13.7828	Ski2 like RNA helicase [Source:HGNC Symbol;Acc:HGNC:10898]
57794	SUGP1	3	135.63	50.9088	84.7209	-33.8121	SURP and G-patch domain containing 1 [Source:HGNC Symbol;Acc:HGNC:18643]
85007	PHYKPL	3	86.6164	50.8783	35.7381	15.1401	5-phosphohydroxy-L-lysine phospho-lyase [Source:HGNC Symbol;Acc:HGNC:28249]
1454	CSNK1E	3	103.044	50.6863	52.3578	-1.67143	casein kinase 1 epsilon [Source:HGNC Symbol;Acc:HGNC:2453]
10969	EBNA1BP2	3	81.4944	50.6518	30.8426	19.8092	EBNA1 binding protein 2 [Source:HGNC Symbol;Acc:HGNC:15531]
440503	PLIN5	3	95.1233	50.623	44.5002	6.12278	perilipin 5 [Source:HGNC Symbol;Acc:HGNC:33196]
55846	ITFG2	3	78.5607	50.5096	28.0511	22.4585	integrin alpha FG-GAP repeat containing 2 [Source:HGNC Symbol;Acc:HGNC:30879]
4152	MBD1	3	93.1591	50.4265	42.7326	7.69394	methyl-CpG binding domain protein 1 [Source:HGNC Symbol;Acc:HGNC:6916]
9853	RUSC2	3	125.742	50.2894	75.4523	-25.163	RUN and SH3 domain containing 2 [Source:HGNC Symbol;Acc:HGNC:23625]
93611	FBXO44	3	130.832	50.2401	80.5915	-30.3514	F-box protein 44 [Source:HGNC Symbol;Acc:HGNC:24847]
55692	LUC7L	3	62.3499	49.6881	12.6617	37.0264	LUC7 like [Source:HGNC Symbol;Acc:HGNC:6723]
6810	STX4	3	123.631	49.6627	73.9684	-24.3057	syntaxin 4 [Source:HGNC Symbol;Acc:HGNC:11439]
84148	KAT8	3	104.229	49.2186	55.0103	-5.79167	lysine acetyltransferase 8 [Source:HGNC Symbol;Acc:HGNC:17933]
10127	ZNF263	3	77.7316	49.0688	28.6629	20.4059	zinc finger protein 263(ZNF263)
284459	ZNF875	3	70.7085	49.0393	21.6692	27.3701	zinc finger protein 875 [Source:HGNC Symbol;Acc:HGNC:4928]
54487	DGCR8	3	72.7636	48.2396	24.524	23.7156	DGCR8 microprocessor complex subunit [Source:HGNC Symbol;Acc:HGNC:2847]
56850	GRIPAP1	3	112.408	48.2362	64.1718	-15.9356	GRIP1 associated protein 1(GRIPAP1)
602	BCL3	3	95.2984	47.8731	47.4252	0.447861	BCL3 transcription coactivator [Source:HGNC Symbol;Acc:HGNC:998]
55139	ANKZF1	3	63.4081	47.8689	15.5392	32.3298	ankyrin repeat and zinc finger peptidyl tRNA hydrolase 1 [Source:HGNC Symbol;Acc:HGNC:25527]
57602	USP36	3	92.4911	47.8488	44.6424	3.20644	ubiquitin specific peptidase 36 [Source:HGNC Symbol;Acc:HGNC:20062]
375775	PNPLA7	3	119.078	47.7981	71.2801	-23.482	patatin like phospholipase domain containing 7 [Source:HGNC Symbol;Acc:HGNC:24768]
10181	RBM5	3	57.2531	47.4566	9.79657	37.66	RNA binding motif protein 5 [Source:HGNC Symbol;Acc:HGNC:9902]
53373	TPCN1	3	120.569	47.2682	73.301	-26.0329	two pore segment channel 1 [Source:HGNC Symbol;Acc:HGNC:18182]
25992	SNED1	3	82.8833	47.2665	35.6168	11.6497	sushi, nidogen and EGF like domains 1 [Source:HGNC Symbol;Acc:HGNC:24696]
7629	ZNF76	3	114.89	47.2632	67.6268	-20.3636	zinc finger protein 76 [Source:HGNC Symbol;Acc:HGNC:13149]
54606	DDX56	3	123.082	46.9817	76.1004	-29.1187	DEAD-box helicase 56 [Source:HGNC Symbol;Acc:HGNC:18193]
8675	STX16	3	60.4395	46.7417	13.6978	33.0439	syntaxin 16 [Source:HGNC Symbol;Acc:HGNC:11431]
25981	DNAH1	3	60.2358	46.7234	13.5124	33.2109	dynein axonemal heavy chain 1 [Source:HGNC Symbol;Acc:HGNC:2940]
10147	SUGP2	3	78.5225	46.4876	32.0349	14.4527	SURP and G-patch domain containing 2 [Source:HGNC Symbol;Acc:HGNC:18641]
55716	LMBR1L	3	62.3396	46.4508	15.8888	30.562	limb development membrane protein 1 like [Source:HGNC Symbol;Acc:HGNC:18268]
134549	SHROOM1	3	89.2511	46.3703	42.8809	3.4894	shroom family member 1 [Source:HGNC Symbol;Acc:HGNC:24084]
64708	COPS7B	3	69.0866	46.0561	23.0305	23.0256	COP9 signalosome subunit 7B [Source:HGNC Symbol;Acc:HGNC:16760]
65980	BRD9	3	80.9573	45.742	35.2153	10.5268	bromodomain containing 9 [Source:HGNC Symbol;Acc:HGNC:25818]
9866	TRIM66	3	63.4776	45.5257	17.9519	27.5738	tripartite motif containing 66 [Source:HGNC Symbol;Acc:HGNC:29005]
140876	RIPOR3	3	75.0029	45.1548	29.8481	15.3067	RIPOR family member 3 [Source:HGNC Symbol;Acc:HGNC:16168]
10307	APBB3	3	66.4414	45.0794	21.362	23.7174	amyloid beta precursor protein binding family B member 3 [Source:HGNC Symbol;Acc:HGNC:20708]
26030	PLEKHG3	3	100.698	45.0324	55.6656	-10.6331	pleckstrin homology and RhoGEF domain containing G3(PLEKHG3)
10212	DDX39A	3	93.0775	44.9797	48.0977	-3.11801	DExD-box helicase 39A [Source:HGNC Symbol;Acc:HGNC:17821]
22924	MAPRE3	3	86.4529	44.9078	41.5452	3.36258	microtubule associated protein RP/EB family member 3 [Source:HGNC Symbol;Acc:HGNC:6892]
113220	KIF12	3	80.8238	44.6095	36.2143	8.39516	kinesin family member 12 [Source:HGNC Symbol;Acc:HGNC:21495]
8527	DGKD	3	113.22	44.508	68.712	-24.204	diacylglycerol kinase delta [Source:HGNC Symbol;Acc:HGNC:2851]
3609	ILF3	3	95.5033	44.3933	51.11	-6.71677	interleukin enhancer binding factor 3 [Source:HGNC Symbol;Acc:HGNC:6038]
90799	CEP95	3	54.8886	44.3492	10.5394	33.8098	centrosomal protein 95 [Source:HGNC Symbol;Acc:HGNC:25141]
64432	MRPS25	3	80.5373	44.2851	36.2523	8.03281	mitochondrial ribosomal protein S25 [Source:HGNC Symbol;Acc:HGNC:14511]
84680	ACCS	3	63.5555	44.2334	19.3222	24.9112	1-aminocyclopropane-1-carboxylate synthase homolog (inactive) [Source:HGNC Symbol;Acc:HGNC:23989]
81894	SLC25A28	3	88.3853	44.2034	44.1819	0.0215552	solute carrier family 25 member 28 [Source:HGNC Symbol;Acc:HGNC:23472]
9159	PCSK7	3	111.01	44.1221	66.8876	-22.7655	proprotein convertase subtilisin/kexin type 7 [Source:HGNC Symbol;Acc:HGNC:8748]
51466	EVL	3	92.2025	44.0431	48.1593	-4.11621	Enah/Vasp-like [Source:HGNC Symbol;Acc:HGNC:20234]
80895	ILKAP	3	87.5373	43.9413	43.596	0.345269	ILK associated serine/threonine phosphatase [Source:HGNC Symbol;Acc:HGNC:15566]
1857	DVL3	3	101.699	43.8204	57.8789	-14.0584	dishevelled segment polarity protein 3 [Source:HGNC Symbol;Acc:HGNC:3087]
8677	STX10	3	131.6	43.7306	87.8699	-44.1393	syntaxin 10 [Source:HGNC Symbol;Acc:HGNC:11428]
55191	NADSYN1	3	79.5151	43.3789	36.1363	7.24258	NAD synthetase 1 [Source:HGNC Symbol;Acc:HGNC:29832]
5127	CDK16	3	114.335	43.369	70.9661	-27.5971	cyclin dependent kinase 16 [Source:HGNC Symbol;Acc:HGNC:8749]
4798	NFRKB	3	59.9241	43.2272	16.6969	26.5303	nuclear factor related to kappaB binding protein [Source:HGNC Symbol;Acc:HGNC:7802]
550	AUP1	3	111.303	43.1957	68.1074	-24.9117	AUP1 lipid droplet regulating VLDL assembly factor [Source:HGNC Symbol;Acc:HGNC:891]
23334	SZT2	3	94.0196	43.1955	50.8242	-7.62868	SZT2 subunit of KICSTOR complex [Source:HGNC Symbol;Acc:HGNC:29040]
9130	FAM50A	3	120.602	42.998	77.6039	-34.6059	family with sequence similarity 50 member A(FAM50A)
57649	PHF12	3	83.5197	42.9547	40.565	2.38969	PHD finger protein 12 [Source:HGNC Symbol;Acc:HGNC:20816]
81669	CCNL2	3	55.6604	42.8876	12.7728	30.1148	cyclin L2 [Source:HGNC Symbol;Acc:HGNC:20570]
8818	DPM2	3	106.474	42.3838	64.0903	-21.7065	dolichyl-phosphate mannosyltransferase subunit 2, regulatory [Source:HGNC Symbol;Acc:HGNC:3006]
7536	SF1	3	89.2063	42.2413	46.965	-4.72374	splicing factor 1 [Source:HGNC Symbol;Acc:HGNC:12950]
8888	MCM3AP	3	75.2248	42.0862	33.1386	8.94757	minichromosome maintenance complex component 3 associated protein [Source:HGNC Symbol;Acc:HGNC:6946]
8106	PABPN1	3	58.1974	41.7762	16.4212	25.3551	poly(A) binding protein nuclear 1 [Source:HGNC Symbol;Acc:HGNC:8565]
2130	EWSR1	3	55.958	41.5529	14.4051	27.1478	EWS RNA binding protein 1 [Source:HGNC Symbol;Acc:HGNC:3508]
51058	ZNF691	3	68.5143	41.4366	27.0777	14.359	zinc finger protein 691 [Source:HGNC Symbol;Acc:HGNC:28028]
84276	NICN1	3	69.1796	41.356	27.8236	13.5324	nicolin 1 [Source:HGNC Symbol;Acc:HGNC:18317]
118813	ZFYVE27	3	95.303	41.1889	54.1141	-12.9252	zinc finger FYVE-type containing 27 [Source:HGNC Symbol;Acc:HGNC:26559]
51447	IP6K2	3	57.1304	41.0934	16.037	25.0564	inositol hexakisphosphate kinase 2 [Source:HGNC Symbol;Acc:HGNC:17313]
8996	NOL3	3	79.4128	40.5714	38.8415	1.7299	nucleolar protein 3 [Source:HGNC Symbol;Acc:HGNC:7869]
6764	DENND2B	3	105.765	40.4604	65.3049	-24.8445	DENN domain containing 2B [Source:HGNC Symbol;Acc:HGNC:11350]
125061	AFMID	3	86.8009	39.9932	46.8078	-6.81462	arylformamidase [Source:HGNC Symbol;Acc:HGNC:20910]
22955	SCMH1	3	59.4242	39.7728	19.6513	20.1215	Scm polycomb group protein homolog 1 [Source:HGNC Symbol;Acc:HGNC:19003]
55114	ARHGAP17	3	72.6635	39.5323	33.1312	6.40106	Rho GTPase activating protein 17 [Source:HGNC Symbol;Acc:HGNC:18239]
54883	CWC25	3	52.7673	39.5218	13.2455	26.2763	CWC25 spliceosome associated protein homolog(CWC25)
54757	FAM20A	3	59.1994	39.3996	19.7998	19.5997	FAM20A golgi associated secretory pathway pseudokinase [Source:HGNC Symbol;Acc:HGNC:23015]
4802	NFYC	3	88.6466	39.3625	49.2841	-9.92157	nuclear transcription factor Y subunit gamma [Source:HGNC Symbol;Acc:HGNC:7806]
80153	EDC3	3	78.3231	39.2072	39.1159	0.09124	enhancer of mRNA decapping 3 [Source:HGNC Symbol;Acc:HGNC:26114]
649	BMP1	3	103.339	38.9235	64.4152	-25.4917	bone morphogenetic protein 1 [Source:HGNC Symbol;Acc:HGNC:1067]
90780	PYGO2	3	83.1435	38.7434	44.4001	-5.65673	pygopus family PHD finger 2(PYGO2)
29911	HOOK2	3	88.5809	38.6031	49.9778	-11.3747	hook microtubule tethering protein 2 [Source:HGNC Symbol;Acc:HGNC:19885]
23399	CTDNEP1	3	90.044	38.4068	51.6373	-13.2305	CTD nuclear envelope phosphatase 1(CTDNEP1)
8890	EIF2B4	3	79.7433	38.0844	41.6589	-3.57456	eukaryotic translation initiation factor 2B subunit delta [Source:HGNC Symbol;Acc:HGNC:3260]
65110	UPF3A	3	48.6708	38.0806	10.5901	27.4905	UPF3A regulator of nonsense mediated mRNA decay(UPF3A)
4140	MARK3	3	54.9829	38.0242	16.9587	21.0655	microtubule affinity regulating kinase 3 [Source:HGNC Symbol;Acc:HGNC:6897]
2686	GGT7	3	88.2436	37.7856	50.458	-12.6724	gamma-glutamyltransferase 7 [Source:HGNC Symbol;Acc:HGNC:4259]
171023	ASXL1	3	48.1029	37.7814	10.3215	27.4598	ASXL transcriptional regulator 1 [Source:HGNC Symbol;Acc:HGNC:18318]
11180	WDR6	3	59.036	37.5379	21.4981	16.0397	WD repeat domain 6 [Source:HGNC Symbol;Acc:HGNC:12758]
130617	ZFAND2B	3	113	37.1496	75.8508	-38.7012	zinc finger AN1-type containing 2B [Source:HGNC Symbol;Acc:HGNC:25206]
473	RERE	3	67.4051	37.0344	30.3707	6.6637	arginine-glutamic acid dipeptide repeats [Source:HGNC Symbol;Acc:HGNC:9965]
10425	ARIH2	3	53.5376	36.6787	16.8589	19.8198	ariadne RBR E3 ubiquitin protein ligase 2 [Source:HGNC Symbol;Acc:HGNC:690]
23126	POGZ	3	44.6341	36.5689	8.06521	28.5037	pogo transposable element derived with ZNF domain [Source:HGNC Symbol;Acc:HGNC:18801]
26097	CHTOP	3	54.0101	36.3744	17.6357	18.7386	chromatin target of PRMT1 [Source:HGNC Symbol;Acc:HGNC:24511]
1119	CHKA	3	55.1343	36.232	18.9023	17.3298	choline kinase alpha [Source:HGNC Symbol;Acc:HGNC:1937]
5829	PXN	3	99.8463	36.0557	63.7906	-27.7349	paxillin [Source:HGNC Symbol;Acc:HGNC:9718]
55268	ECHDC2	3	60.2534	35.8957	24.3577	11.538	enoyl-CoA hydratase domain containing 2 [Source:HGNC Symbol;Acc:HGNC:23408]
29954	POMT2	3	63.6907	35.8596	27.8311	8.02847	protein O-mannosyltransferase 2 [Source:HGNC Symbol;Acc:HGNC:19743]
151903	CCDC12	3	109.572	35.7991	73.7728	-37.9736	coiled-coil domain containing 12 [Source:HGNC Symbol;Acc:HGNC:28332]
9139	CBFA2T2	3	54.4723	35.74	18.7323	17.0077	CBFA2/RUNX1 partner transcriptional co-repressor 2 [Source:HGNC Symbol;Acc:HGNC:1536]
78987	CRELD1	3	79.6553	35.5337	44.1215	-8.58783	cysteine rich with EGF like domains 1 [Source:HGNC Symbol;Acc:HGNC:14630]
51085	MLXIPL	3	61.253	35.4805	25.7726	9.7079	MLX interacting protein like [Source:HGNC Symbol;Acc:HGNC:12744]
7422	VEGFA	3	46.3779	35.351	11.027	24.324	vascular endothelial growth factor A [Source:HGNC Symbol;Acc:HGNC:12680]
11223	MST1L	3	48.5821	34.7879	13.7943	20.9936	macrophage stimulating 1 like (pseudogene)(MST1L)
29062	WDR91	3	56.102	34.5868	21.5152	13.0716	WD repeat domain 91 [Source:HGNC Symbol;Acc:HGNC:24997]
9203	ZMYM3	3	53.5929	34.5611	19.0318	15.5292	zinc finger MYM-type containing 3 [Source:HGNC Symbol;Acc:HGNC:13054]
29920	PYCR2	3	78.6106	34.5513	44.0594	-9.50811	pyrroline-5-carboxylate reductase 2 [Source:HGNC Symbol;Acc:HGNC:30262]
2802	GOLGA3	3	68.1201	34.4984	33.6217	0.876672	golgin A3 [Source:HGNC Symbol;Acc:HGNC:4426]
5705	PSMC5	3	88.784	34.0332	54.7508	-20.7177	proteasome 26S subunit, ATPase 5 [Source:HGNC Symbol;Acc:HGNC:9552]
64745	METTL17	3	43.4268	33.7338	9.693	24.0408	methyltransferase like 17 [Source:HGNC Symbol;Acc:HGNC:19280]
84067	FHIP1B	3	47.135	33.5426	13.5924	19.9502	FHF complex subunit HOOK interacting protein 1B [Source:HGNC Symbol;Acc:HGNC:25378]
80011	PSME3IP1	3	50.383	33.5141	16.8689	16.6451	proteasome activator subunit 3 interacting protein 1 [Source:HGNC Symbol;Acc:HGNC:29856]
54507	ADAMTSL4	3	89.1199	33.364	55.7559	-22.392	ADAMTS like 4 [Source:HGNC Symbol;Acc:HGNC:19706]
10992	SF3B2	3	81.5345	33.325	48.2095	-14.8846	splicing factor 3b subunit 2 [Source:HGNC Symbol;Acc:HGNC:10769]
54663	WDR74	3	105.403	33.3127	72.0905	-38.7777	WD repeat domain 74 [Source:HGNC Symbol;Acc:HGNC:25529]
79707	NOL9	3	50.0166	33.1657	16.8509	16.3148	nucleolar protein 9 [Source:HGNC Symbol;Acc:HGNC:26265]
23761	PISD	3	67.4214	33.0351	34.3863	-1.35121	phosphatidylserine decarboxylase [Source:HGNC Symbol;Acc:HGNC:8999]
85301	COL27A1	3	56.7708	32.5137	24.2571	8.25661	collagen type XXVII alpha 1 chain [Source:HGNC Symbol;Acc:HGNC:22986]
7553	ZNF7	3	47.3765	32.5123	14.8642	17.6481	zinc finger protein 7 [Source:HGNC Symbol;Acc:HGNC:13139]
8563	THOC5	3	65.3617	32.4906	32.8711	-0.380495	THO complex 5 [Source:HGNC Symbol;Acc:HGNC:19074]
147968	CAPN12	3	53.5287	32.3637	21.165	11.1987	calpain 12 [Source:HGNC Symbol;Acc:HGNC:13249]
11020	IFT27	3	77.9451	32.2814	45.6637	-13.3823	intraflagellar transport 27 [Source:HGNC Symbol;Acc:HGNC:18626]
50717	DCAF8	3	43.908	32.2793	11.6287	20.6506	DDB1 and CUL4 associated factor 8 [Source:HGNC Symbol;Acc:HGNC:24891]
3551	IKBKB	3	41.7692	32.1965	9.57268	22.6238	inhibitor of nuclear factor kappa B kinase subunit beta [Source:HGNC Symbol;Acc:HGNC:5960]
27148	STK36	3	41.1851	32.1705	9.01456	23.1559	serine/threonine kinase 36 [Source:HGNC Symbol;Acc:HGNC:17209]
55683	KANSL3	3	43.6049	32.1595	11.4455	20.714	KAT8 regulatory NSL complex subunit 3 [Source:HGNC Symbol;Acc:HGNC:25473]
23067	SETD1B	3	70.6109	32.0996	38.5113	-6.41174	SET domain containing 1B, histone lysine methyltransferase [Source:HGNC Symbol;Acc:HGNC:29187]
10160	FARP1	3	64.2964	32.0489	32.2475	-0.198586	FERM, ARH/RhoGEF and pleckstrin domain protein 1 [Source:HGNC Symbol;Acc:HGNC:3591]
4358	MPV17	3	51.1756	31.7378	19.4378	12.3	mitochondrial inner membrane protein MPV17 [Source:HGNC Symbol;Acc:HGNC:7224]
340371	NRBP2	3	54.9281	31.5385	23.3896	8.14885	nuclear receptor binding protein 2(NRBP2)
57184	FAM219B	3	46.3336	31.5362	14.7974	16.7388	family with sequence similarity 219 member B [Source:HGNC Symbol;Acc:HGNC:24695]
10902	BRD8	3	39.3438	31.4487	7.89513	23.5536	bromodomain containing 8 [Source:HGNC Symbol;Acc:HGNC:19874]
80256	FAM214B	3	55.0993	31.3513	23.748	7.60324	family with sequence similarity 214 member B [Source:HGNC Symbol;Acc:HGNC:25666]
4678	NASP	3	41.21	31.3491	9.86093	21.4881	nuclear autoantigenic sperm protein [Source:HGNC Symbol;Acc:HGNC:7644]
7391	USF1	3	57.5453	31.2624	26.2829	4.97951	upstream transcription factor 1 [Source:HGNC Symbol;Acc:HGNC:12593]
3704	ITPA	3	116.091	31.2569	84.8341	-53.5773	inosine triphosphatase [Source:HGNC Symbol;Acc:HGNC:6176]
56181	MTFR1L	3	50.3372	30.9983	19.3389	11.6593	mitochondrial fission regulator 1 like [Source:HGNC Symbol;Acc:HGNC:28836]
8893	EIF2B5	3	68.0302	30.807	37.2232	-6.41614	eukaryotic translation initiation factor 2B subunit epsilon [Source:HGNC Symbol;Acc:HGNC:3261]
84901	NFATC2IP	3	42.3473	30.6855	11.6618	19.0237	nuclear factor of activated T cells 2 interacting protein [Source:HGNC Symbol;Acc:HGNC:25906]
55131	RBM28	3	40.5077	30.5756	9.93206	20.6436	RNA binding motif protein 28 [Source:HGNC Symbol;Acc:HGNC:21863]
9869	SETDB1	3	52.7182	30.3576	22.3606	7.99705	SET domain bifurcated histone lysine methyltransferase 1 [Source:HGNC Symbol;Acc:HGNC:10761]
54676	GTPBP2	3	43.5328	30.3385	13.1943	17.1442	GTP binding protein 2 [Source:HGNC Symbol;Acc:HGNC:4670]
55644	OSGEP	3	64.2116	29.9907	34.2209	-4.23019	O-sialoglycoprotein endopeptidase [Source:HGNC Symbol;Acc:HGNC:18028]
55337	SHFL	3	57.5345	29.9602	27.5744	2.38576	shiftless antiviral inhibitor of ribosomal frameshifting [Source:HGNC Symbol;Acc:HGNC:25649]
23339	VPS39	3	46.4934	29.6162	16.8773	12.7389	VPS39 subunit of HOPS complex [Source:HGNC Symbol;Acc:HGNC:20593]
11066	SNRNP35	3	63.3259	29.542	33.7839	-4.24181	small nuclear ribonucleoprotein U11/U12 subunit 35 [Source:HGNC Symbol;Acc:HGNC:30852]
10528	NOP56	3	50.3898	29.3406	21.0492	8.29139	NOP56 ribonucleoprotein [Source:HGNC Symbol;Acc:HGNC:15911]
23360	FNBP4	3	38.1907	29.2168	8.97392	20.2429	formin binding protein 4 [Source:HGNC Symbol;Acc:HGNC:19752]
29086	BABAM1	3	87.9163	28.7748	59.1414	-30.3666	BRISC and BRCA1 A complex member 1 [Source:HGNC Symbol;Acc:HGNC:25008]
1153	CIRBP	3	43.6055	28.7686	14.8369	13.9317	cold inducible RNA binding protein [Source:HGNC Symbol;Acc:HGNC:1982]
84320	ACBD6	3	55.4131	28.7611	26.652	2.10913	acyl-CoA binding domain containing 6(ACBD6)
280	AMY2B	3	35.8015	28.6951	7.10644	21.5887	amylase alpha 2B [Source:HGNC Symbol;Acc:HGNC:478]
55625	ZDHHC7	3	42.9198	28.6814	14.2384	14.443	zinc finger DHHC-type palmitoyltransferase 7 [Source:HGNC Symbol;Acc:HGNC:18459]
64427	TTC31	3	39.7242	28.3544	11.3699	16.9845	tetratricopeptide repeat domain 31 [Source:HGNC Symbol;Acc:HGNC:25759]
81888	HYI	3	73.9868	27.9935	45.9933	-17.9998	hydroxypyruvate isomerase (putative) [Source:HGNC Symbol;Acc:HGNC:26948]
9481	SLC25A27	3	34.513	27.9868	6.52615	21.4607	solute carrier family 25 member 27 [Source:HGNC Symbol;Acc:HGNC:21065]
51434	ANAPC7	3	45.4511	27.9655	17.4856	10.4799	anaphase promoting complex subunit 7 [Source:HGNC Symbol;Acc:HGNC:17380]
8940	TOP3B	3	54.2387	27.8794	26.3594	1.51999	DNA topoisomerase III beta [Source:HGNC Symbol;Acc:HGNC:11993]
84243	ZDHHC18	3	58.6749	27.7769	30.898	-3.12118	zinc finger DHHC-type palmitoyltransferase 18(ZDHHC18)
51654	CDK5RAP1	3	50.2042	27.6864	22.5178	5.16858	CDK5 regulatory subunit associated protein 1 [Source:HGNC Symbol;Acc:HGNC:15880]
57704	GBA2	3	54.5583	27.6572	26.9011	0.756046	glucosylceramidase beta 2 [Source:HGNC Symbol;Acc:HGNC:18986]
3633	INPP5B	3	38.3161	27.6556	10.6605	16.9951	inositol polyphosphate-5-phosphatase B [Source:HGNC Symbol;Acc:HGNC:6077]
11120	BTN2A1	3	39.1885	27.5932	11.5953	15.9979	butyrophilin subfamily 2 member A1 [Source:HGNC Symbol;Acc:HGNC:1136]
84866	TMEM25	3	49.0037	27.5488	21.4549	6.0939	transmembrane protein 25 [Source:HGNC Symbol;Acc:HGNC:25890]
79902	NUP85	3	45.0488	27.3711	17.6777	9.69344	nucleoporin 85 [Source:HGNC Symbol;Acc:HGNC:8734]
6311	ATXN2	3	37.0729	27.3053	9.76767	17.5376	ataxin 2 [Source:HGNC Symbol;Acc:HGNC:10555]
6844	VAMP2	3	57.6732	27.2956	30.3776	-3.08195	vesicle associated membrane protein 2 [Source:HGNC Symbol;Acc:HGNC:12643]
55661	DDX27	3	62.1373	27.2247	34.9126	-7.68796	DEAD-box helicase 27(DDX27)
56339	METTL3	3	34.8131	27.1503	7.66284	19.4874	methyltransferase 3, N6-adenosine-methyltransferase complex catalytic subunit [Source:HGNC Symbol;Acc:HGNC:17563]
2521	FUS	3	33.4582	27.119	6.33919	20.7798	FUS RNA binding protein [Source:HGNC Symbol;Acc:HGNC:4010]
8816	DCAF5	3	43.1114	26.966	16.1454	10.8207	DDB1 and CUL4 associated factor 5 [Source:HGNC Symbol;Acc:HGNC:20224]
54455	FBXO42	3	53.2404	26.9056	26.3348	0.570738	F-box protein 42 [Source:HGNC Symbol;Acc:HGNC:29249]
10898	CPSF4	3	75.5497	26.8809	48.6688	-21.7879	cleavage and polyadenylation specific factor 4 [Source:HGNC Symbol;Acc:HGNC:2327]
4194	MDM4	3	33.388	26.7751	6.61283	20.1623	MDM4 regulator of p53 [Source:HGNC Symbol;Acc:HGNC:6974]
57727	NCOA5	3	50.8249	26.7408	24.084	2.65683	nuclear receptor coactivator 5 [Source:HGNC Symbol;Acc:HGNC:15909]
339231	ARL16	3	49.0103	26.7079	22.3025	4.4054	ADP ribosylation factor like GTPase 16 [Source:HGNC Symbol;Acc:HGNC:27902]
79654	HECTD3	3	62.2987	26.6427	35.656	-9.01332	HECT domain E3 ubiquitin protein ligase 3 [Source:HGNC Symbol;Acc:HGNC:26117]
22992	KDM2A	3	46.4108	26.6083	19.8026	6.80569	lysine demethylase 2A [Source:HGNC Symbol;Acc:HGNC:13606]
22874	PLEKHA6	3	57.5847	26.5032	31.0816	-4.57841	pleckstrin homology domain containing A6 [Source:HGNC Symbol;Acc:HGNC:17053]
55316	RSAD1	3	60.9809	26.4602	34.5207	-8.06051	radical S-adenosyl methionine domain containing 1 [Source:HGNC Symbol;Acc:HGNC:25634]
30000	TNPO2	3	59.9723	25.8765	34.0958	-8.21933	transportin 2 [Source:HGNC Symbol;Acc:HGNC:19998]
11243	PMF1	3	60.2586	25.8585	34.4	-8.5415	polyamine modulated factor 1 [Source:HGNC Symbol;Acc:HGNC:9112]
90007	MIDN	3	61.3221	25.8457	35.4764	-9.63077	midnolin [Source:HGNC Symbol;Acc:HGNC:16298]
57696	DDX55	3	34.7985	25.8002	8.99826	16.802	DEAD-box helicase 55 [Source:HGNC Symbol;Acc:HGNC:20085]
7919	DDX39B	3	31.2077	25.4199	5.78779	19.6321	DExD-box helicase 39B [Source:HGNC Symbol;Acc:HGNC:13917]
283848	CES4A	3	38.9962	25.2657	13.7305	11.5351	carboxylesterase 4A [Source:HGNC Symbol;Acc:HGNC:26741]
29102	DROSHA	3	38.9508	24.9924	13.9584	11.034	drosha ribonuclease III [Source:HGNC Symbol;Acc:HGNC:17904]
9984	THOC1	3	38.6693	24.9129	13.7563	11.1566	THO complex 1 [Source:HGNC Symbol;Acc:HGNC:19070]
22794	CASC3	3	46.2986	24.7253	21.5733	3.152	CASC3 exon junction complex subunit [Source:HGNC Symbol;Acc:HGNC:17040]
65998	ZFTA	3	39.1828	24.4985	14.6843	9.81428	zinc finger translocation associated [Source:HGNC Symbol;Acc:HGNC:28449]
254778	VXN	3	32.6182	24.4365	8.18172	16.2548	vexin [Source:HGNC Symbol;Acc:HGNC:28498]
22993	HMGXB3	3	49.7238	24.411	25.3129	-0.90188	HMG-box containing 3 [Source:HGNC Symbol;Acc:HGNC:28982]
100533467	BIVM-ERCC5	3	38.8672	24.2716	14.5957	9.67588	BIVM-ERCC5 readthrough [Source:HGNC Symbol;Acc:HGNC:43690]
8906	AP1G2	3	37.8601	24.2261	13.634	10.5921	adaptor related protein complex 1 subunit gamma 2 [Source:HGNC Symbol;Acc:HGNC:556]
79083	MLPH	3	44.4956	24.0701	20.4256	3.64451	melanophilin [Source:HGNC Symbol;Acc:HGNC:29643]
4670	HNRNPM	3	50.9639	24.0008	26.9631	-2.96224	heterogeneous nuclear ribonucleoprotein M [Source:HGNC Symbol;Acc:HGNC:5046]
65982	ZSCAN18	3	50.2254	23.9345	26.2908	-2.35629	zinc finger and SCAN domain containing 18 [Source:HGNC Symbol;Acc:HGNC:21037]
440270	GOLGA8B	3	30.3711	23.7426	6.62858	17.114	golgin A8 family member B [Source:HGNC Symbol;Acc:HGNC:31973]
8481	OFD1	3	28.8172	23.7398	5.07739	18.6624	OFD1 centriole and centriolar satellite protein [Source:HGNC Symbol;Acc:HGNC:2567]
6293	VPS52	3	41.3813	23.6539	17.7274	5.9265	VPS52 subunit of GARP complex [Source:HGNC Symbol;Acc:HGNC:10518]
117145	THEM4	3	31.7098	23.5593	8.15048	15.4089	thioesterase superfamily member 4 [Source:HGNC Symbol;Acc:HGNC:17947]
2145	EZH1	3	35.1467	23.3432	11.8035	11.5398	enhancer of zeste 1 polycomb repressive complex 2 subunit [Source:HGNC Symbol;Acc:HGNC:3526]
6773	STAT2	3	31.4553	23.0441	8.41126	14.6328	signal transducer and activator of transcription 2 [Source:HGNC Symbol;Acc:HGNC:11363]
55608	ANKRD10	3	33.0612	22.6696	10.3916	12.278	ankyrin repeat domain 10 [Source:HGNC Symbol;Acc:HGNC:20265]
2646	GCKR	3	35.9388	22.4696	13.4692	9.00039	glucokinase regulator [Source:HGNC Symbol;Acc:HGNC:4196]
25839	COG4	3	44.9792	22.4224	22.5568	-0.134337	component of oligomeric golgi complex 4 [Source:HGNC Symbol;Acc:HGNC:18620]
3566	IL4R	3	52.769	22.4068	30.3622	-7.95535	interleukin 4 receptor [Source:HGNC Symbol;Acc:HGNC:6015]
7468	NSD2	3	36.1827	22.3282	13.8545	8.47377	nuclear receptor binding SET domain protein 2 [Source:HGNC Symbol;Acc:HGNC:12766]
23199	GSE1	3	34.6632	22.1986	12.4646	9.73395	Gse1 coiled-coil protein [Source:HGNC Symbol;Acc:HGNC:28979]
5036	PA2G4	3	55.4045	22.1403	33.2642	-11.1239	proliferation-associated 2G4 [Source:HGNC Symbol;Acc:HGNC:8550]
79618	HMBOX1	3	31.1663	21.8736	9.29274	12.5808	homeobox containing 1 [Source:HGNC Symbol;Acc:HGNC:26137]
11152	WDR45	3	50.8276	21.864	28.9636	-7.09959	WD repeat domain 45 [Source:HGNC Symbol;Acc:HGNC:28912]
84268	RPAIN	3	35.4681	21.6151	13.853	7.76217	RPA interacting protein [Source:HGNC Symbol;Acc:HGNC:28641]
11030	RBPMS	3	39.3493	21.4896	17.8597	3.62993	RNA binding protein, mRNA processing factor [Source:HGNC Symbol;Acc:HGNC:19097]
80162	PGGHG	3	44.0766	21.4754	22.6012	-1.1258	protein-glucosylgalactosylhydroxylysine glucosidase [Source:HGNC Symbol;Acc:HGNC:26210]
4088	SMAD3	3	31.169	21.3119	9.85705	11.4549	SMAD family member 3 [Source:HGNC Symbol;Acc:HGNC:6769]
7327	UBE2G2	3	31.0685	21.1866	9.88191	11.3047	ubiquitin conjugating enzyme E2 G2 [Source:HGNC Symbol;Acc:HGNC:12483]
4957	ODF2	3	31.8302	21.1249	10.7053	10.4197	outer dense fiber of sperm tails 2 [Source:HGNC Symbol;Acc:HGNC:8114]
994	CDC25B	3	43.2094	20.9821	22.2273	-1.24517	cell division cycle 25B [Source:HGNC Symbol;Acc:HGNC:1726]
80179	MYO19	3	33.4273	20.7095	12.7178	7.99177	myosin XIX [Source:HGNC Symbol;Acc:HGNC:26234]
11044	TENT4A	3	27.6388	20.6997	6.93912	13.7606	terminal nucleotidyltransferase 4A [Source:HGNC Symbol;Acc:HGNC:16705]
2592	GALT	3	43.4491	20.5964	22.8528	-2.2564	galactose-1-phosphate uridylyltransferase [Source:HGNC Symbol;Acc:HGNC:4135]
89781	HPS4	3	30.5753	20.5466	10.0288	10.5178	HPS4 biogenesis of lysosomal organelles complex 3 subunit 2 [Source:HGNC Symbol;Acc:HGNC:15844]
7353	UFD1	3	42.0984	20.4895	21.6089	-1.11945	ubiquitin recognition factor in ER associated degradation 1 [Source:HGNC Symbol;Acc:HGNC:12520]
8904	CPNE1	3	48.0235	20.3251	27.6983	-7.37319	copine 1 [Source:HGNC Symbol;Acc:HGNC:2314]
9913	SUPT7L	3	27.0002	20.2663	6.73387	13.5324	SPT7 like, STAGA complex subunit gamma [Source:HGNC Symbol;Acc:HGNC:30632]
200424	TET3	3	25.0843	20.1266	4.95774	15.1688	tet methylcytosine dioxygenase 3 [Source:HGNC Symbol;Acc:HGNC:28313]
9970	NR1I3	3	31.787	19.757	12.03	7.72702	nuclear receptor subfamily 1 group I member 3 [Source:HGNC Symbol;Acc:HGNC:7969]
93349	SP140L	3	26.3815	19.6971	6.68441	13.0127	SP140 nuclear body protein like [Source:HGNC Symbol;Acc:HGNC:25105]
2071	ERCC3	3	29.3433	19.3728	9.97054	9.40222	ERCC excision repair 3, TFIIH core complex helicase subunit [Source:HGNC Symbol;Acc:HGNC:3435]
64969	MRPS5	3	46.9112	19.3648	27.5464	-8.18162	mitochondrial ribosomal protein S5 [Source:HGNC Symbol;Acc:HGNC:14498]
4817	NIT1	3	39.3933	19.2449	20.1484	-0.903547	nitrilase 1 [Source:HGNC Symbol;Acc:HGNC:7828]
1185	CLCN6	3	27.2023	19.1741	8.02816	11.146	chloride voltage-gated channel 6 [Source:HGNC Symbol;Acc:HGNC:2024]
83719	YPEL3	3	44.2386	19.1066	25.132	-6.02546	yippee like 3 [Source:HGNC Symbol;Acc:HGNC:18327]
23647	ARFIP2	3	49.4123	19.0499	30.3624	-11.3125	ADP ribosylation factor interacting protein 2 [Source:HGNC Symbol;Acc:HGNC:17160]
468	ATF4	3	45.0027	19.0114	25.9913	-6.97985	activating transcription factor 4 [Source:HGNC Symbol;Acc:HGNC:786]
55209	SETD5	3	23.6754	19	4.67533	14.3247	SET domain containing 5 [Source:HGNC Symbol;Acc:HGNC:25566]
84897	TBRG1	3	27.5966	18.9674	8.6292	10.3383	transforming growth factor beta regulator 1 [Source:HGNC Symbol;Acc:HGNC:29551]
1967	EIF2B1	3	33.4542	18.9075	14.5466	4.3609	eukaryotic translation initiation factor 2B subunit alpha [Source:HGNC Symbol;Acc:HGNC:3257]
65981	CAPRIN2	3	24.3315	18.8549	5.47663	13.3782	caprin family member 2 [Source:HGNC Symbol;Acc:HGNC:21259]
55920	RCC2	3	31.875	18.5807	13.2943	5.28648	regulator of chromosome condensation 2 [Source:HGNC Symbol;Acc:HGNC:30297]
83440	ADPGK	3	22.8227	18.5696	4.25308	14.3165	ADP dependent glucokinase [Source:HGNC Symbol;Acc:HGNC:25250]
22906	TRAK1	3	23.8524	18.4845	5.36794	13.1165	trafficking kinesin protein 1 [Source:HGNC Symbol;Acc:HGNC:29947]
79726	WDR59	3	30.2045	18.3335	11.871	6.46253	WD repeat domain 59 [Source:HGNC Symbol;Acc:HGNC:25706]
283450	HECTD4	3	37.7626	18.2339	19.5287	-1.29473	HECT domain E3 ubiquitin protein ligase 4 [Source:HGNC Symbol;Acc:HGNC:26611]
55833	UBAP2	3	34.2532	18.1504	16.1028	2.04756	ubiquitin associated protein 2 [Source:HGNC Symbol;Acc:HGNC:14185]
1101	CHAD	3	36.5314	17.9898	18.5416	-0.551835	chondroadherin [Source:HGNC Symbol;Acc:HGNC:1909]
6540	SLC6A13	3	29.0037	17.9773	11.0264	6.9509	solute carrier family 6 member 13 [Source:HGNC Symbol;Acc:HGNC:11046]
54915	YTHDF1	3	46.8083	17.9507	28.8576	-10.9069	YTH N6-methyladenosine RNA binding protein 1 [Source:HGNC Symbol;Acc:HGNC:15867]
23524	SRRM2	3	38.5208	17.8809	20.6399	-2.75905	serine/arginine repetitive matrix 2(SRRM2)
84909	AOPEP	3	26.6384	17.8557	8.78267	9.07307	aminopeptidase O (putative) [Source:HGNC Symbol;Acc:HGNC:1361]
23054	NCOA6	3	30.3164	17.8445	12.4719	5.37254	nuclear receptor coactivator 6 [Source:HGNC Symbol;Acc:HGNC:15936]
4839	NOP2	3	43.2137	17.7445	25.4692	-7.72477	NOP2 nucleolar protein [Source:HGNC Symbol;Acc:HGNC:7867]
8740	TNFSF14	3	26.6176	17.7215	8.89617	8.8253	TNF superfamily member 14 [Source:HGNC Symbol;Acc:HGNC:11930]
23613	ZMYND8	3	22.4042	17.6102	4.79393	12.8163	zinc finger MYND-type containing 8 [Source:HGNC Symbol;Acc:HGNC:9397]
22981	NINL	3	39.4707	17.5998	21.8709	-4.27108	ninein like [Source:HGNC Symbol;Acc:HGNC:29163]
148932	MOB3C	3	34.4208	17.5446	16.8762	0.668431	MOB kinase activator 3C [Source:HGNC Symbol;Acc:HGNC:29800]
9924	PAN2	3	22.2553	17.5322	4.72304	12.8092	poly(A) specific ribonuclease subunit PAN2 [Source:HGNC Symbol;Acc:HGNC:20074]
11083	DIDO1	3	29.2153	17.295	11.9203	5.37465	death inducer-obliterator 1 [Source:HGNC Symbol;Acc:HGNC:2680]
54550	NECAB2	3	33.2704	17.1209	16.1494	0.971512	N-terminal EF-hand calcium binding protein 2 [Source:HGNC Symbol;Acc:HGNC:23746]
7748	ZNF195	3	25.5418	17.0669	8.4749	8.59199	zinc finger protein 195 [Source:HGNC Symbol;Acc:HGNC:12986]
79573	TTC13	3	22.0364	17.0495	4.98694	12.0625	tetratricopeptide repeat domain 13 [Source:HGNC Symbol;Acc:HGNC:26204]
2887	GRB10	3	24.2201	16.9185	7.30157	9.61697	growth factor receptor bound protein 10 [Source:HGNC Symbol;Acc:HGNC:4564]
1649	DDIT3	3	34.171	16.6839	17.4871	-0.803244	DNA damage inducible transcript 3 [Source:HGNC Symbol;Acc:HGNC:2726]
339287	MSL1	3	20.8907	16.6345	4.25613	12.3784	MSL complex subunit 1 [Source:HGNC Symbol;Acc:HGNC:27905]
84908	FAM136A	3	28.0341	16.5422	11.4919	5.05034	family with sequence similarity 136 member A [Source:HGNC Symbol;Acc:HGNC:25911]
84838	ZNF496	3	40.0662	16.5318	23.5344	-7.00256	zinc finger protein 496 [Source:HGNC Symbol;Acc:HGNC:23713]
55696	RBM22	3	26.9969	16.223	10.7738	5.44919	RNA binding motif protein 22(RBM22)
2976	GTF3C2	3	29.6633	16.2188	13.4445	2.77424	general transcription factor IIIC subunit 2 [Source:HGNC Symbol;Acc:HGNC:4665]
10781	ZNF266	3	20.7246	16.1548	4.56981	11.585	zinc finger protein 266 [Source:HGNC Symbol;Acc:HGNC:13059]
10336	PCGF3	3	21.6048	15.9793	5.62549	10.3538	polycomb group ring finger 3(PCGF3)
7127	TNFAIP2	3	32.8469	15.7796	17.0673	-1.28771	TNF alpha induced protein 2 [Source:HGNC Symbol;Acc:HGNC:11895]
54856	GON4L	3	28.6002	15.7095	12.8907	2.8188	gon-4 like [Source:HGNC Symbol;Acc:HGNC:25973]
37	ACADVL	3	32.5205	15.6544	16.866	-1.21157	acyl-CoA dehydrogenase very long chain [Source:HGNC Symbol;Acc:HGNC:92]
6430	SRSF5	3	21.6814	15.6528	6.02861	9.62419	serine and arginine rich splicing factor 5 [Source:HGNC Symbol;Acc:HGNC:10787]
222643	UNC5CL	3	23.9165	15.6513	8.26514	7.3862	unc-5 family C-terminal like(UNC5CL)
11186	RASSF1	3	39.2242	15.3838	23.8405	-8.45668	Ras association domain family member 1 [Source:HGNC Symbol;Acc:HGNC:9882]
221092	HNRNPUL2	3	31.4821	15.351	16.1311	-0.780184	heterogeneous nuclear ribonucleoprotein U like 2 [Source:HGNC Symbol;Acc:HGNC:25451]
717	C2	3	36.3263	15.2542	21.0721	-5.81785	complement C2 [Source:HGNC Symbol;Acc:HGNC:1248]
5721	PSME2	3	36.7416	15.2351	21.5066	-6.27151	proteasome activator subunit 2 [Source:HGNC Symbol;Acc:HGNC:9569]
6584	SLC22A5	3	19.779	15.0648	4.7142	10.3506	solute carrier family 22 member 5 [Source:HGNC Symbol;Acc:HGNC:10969]
7551	ZNF3	3	24.2188	14.7872	9.43152	5.35573	zinc finger protein 3 [Source:HGNC Symbol;Acc:HGNC:13089]
57465	TBC1D24	3	29.8897	14.7003	15.1895	-0.489235	TBC1 domain family member 24 [Source:HGNC Symbol;Acc:HGNC:29203]
745	MYRF	3	27.7675	14.5192	13.2483	1.27084	myelin regulatory factor [Source:HGNC Symbol;Acc:HGNC:1181]
1137	CHRNA4	3	29.6123	14.1313	15.4811	-1.3498	cholinergic receptor nicotinic alpha 4 subunit [Source:HGNC Symbol;Acc:HGNC:1958]
8991	SELENBP1	3	34.2024	14.1307	20.0717	-5.94095	selenium binding protein 1 [Source:HGNC Symbol;Acc:HGNC:10719]
64689	GORASP1	3	42.2351	14.0787	28.1564	-14.0777	golgi reassembly stacking protein 1 [Source:HGNC Symbol;Acc:HGNC:16769]
51312	SLC25A37	3	19.2818	14.0234	5.25838	8.76506	solute carrier family 25 member 37 [Source:HGNC Symbol;Acc:HGNC:29786]
6431	SRSF6	3	26.1489	13.9997	12.1492	1.85053	serine and arginine rich splicing factor 6 [Source:HGNC Symbol;Acc:HGNC:10788]
6421	SFPQ	3	21.6318	13.9294	7.70237	6.22702	splicing factor proline and glutamine rich [Source:HGNC Symbol;Acc:HGNC:10774]
5269	SERPINB6	3	39.0713	13.8125	25.2588	-11.4463	serpin family B member 6 [Source:HGNC Symbol;Acc:HGNC:8950]
92399	MRRF	3	18.2157	13.7706	4.44511	9.32549	mitochondrial ribosome recycling factor [Source:HGNC Symbol;Acc:HGNC:7234]
6046	BRD2	3	28.4553	13.701	14.7544	-1.05339	bromodomain containing 2 [Source:HGNC Symbol;Acc:HGNC:1103]
55556	ENOSF1	3	18.3458	13.6368	4.70901	8.92782	enolase superfamily member 1 [Source:HGNC Symbol;Acc:HGNC:30365]
80017	DGLUCY	3	30.3901	13.6365	16.7536	-3.11705	D-glutamate cyclase [Source:HGNC Symbol;Acc:HGNC:20498]
4122	MAN2A2	3	29.1751	13.6358	15.5393	-1.90345	mannosidase alpha class 2A member 2 [Source:HGNC Symbol;Acc:HGNC:6825]
54780	NSMCE4A	3	27.1513	13.5791	13.5722	0.0069653	NSE4 homolog A, SMC5-SMC6 complex component [Source:HGNC Symbol;Acc:HGNC:25935]
11176	BAZ2A	3	27.0909	13.3466	13.7442	-0.397563	bromodomain adjacent to zinc finger domain 2A [Source:HGNC Symbol;Acc:HGNC:962]
26053	AUTS2	3	20.3497	13.1349	7.21477	5.92014	activator of transcription and developmental regulator AUTS2 [Source:HGNC Symbol;Acc:HGNC:14262]
56965	PARP6	3	17.852	12.9778	4.87423	8.10357	poly(ADP-ribose) polymerase family member 6 [Source:HGNC Symbol;Acc:HGNC:26921]
57530	CGN	3	26.5345	12.931	13.6036	-0.672614	cingulin [Source:HGNC Symbol;Acc:HGNC:17429]
11340	EXOSC8	3	26.2744	12.9053	13.3691	-0.463829	exosome component 8 [Source:HGNC Symbol;Acc:HGNC:17035]
5987	TRIM27	3	24.9697	12.6612	12.3086	0.352609	tripartite motif containing 27 [Source:HGNC Symbol;Acc:HGNC:9975]
5094	PCBP2	3	29.215	12.6426	16.5724	-3.9298	poly(rC) binding protein 2 [Source:HGNC Symbol;Acc:HGNC:8648]
6432	SRSF7	3	22.4317	12.6293	9.80244	2.82684	serine and arginine rich splicing factor 7 [Source:HGNC Symbol;Acc:HGNC:10789]
64240	ABCG5	3	16.8136	12.5352	4.27834	8.2569	ATP binding cassette subfamily G member 5 [Source:HGNC Symbol;Acc:HGNC:13886]
8021	NUP214	3	30.4438	12.42	18.0238	-5.60385	nucleoporin 214 [Source:HGNC Symbol;Acc:HGNC:8064]
715	C1R	3	24.3879	12.3913	11.9967	0.394595	complement C1r [Source:HGNC Symbol;Acc:HGNC:1246]
57610	RANBP10	3	28.1082	12.2595	15.8487	-3.58919	RAN binding protein 10 [Source:HGNC Symbol;Acc:HGNC:29285]
11329	STK38	3	17.335	12.1674	5.1676	6.99975	serine/threonine kinase 38 [Source:HGNC Symbol;Acc:HGNC:17847]
23438	HARS2	3	18.6694	12.1541	6.5153	5.63883	histidyl-tRNA synthetase 2, mitochondrial [Source:HGNC Symbol;Acc:HGNC:4817]
57127	RHBG	3	20.8341	12.0801	8.75395	3.32616	Rh family B glycoprotein [Source:HGNC Symbol;Acc:HGNC:14572]
6894	TARBP1	3	15.8678	11.948	3.91982	8.02814	TAR (HIV-1) RNA binding protein 1 [Source:HGNC Symbol;Acc:HGNC:11568]
51195	RAPGEFL1	3	23.2546	11.9301	11.3245	0.60561	Rap guanine nucleotide exchange factor like 1 [Source:HGNC Symbol;Acc:HGNC:17428]
4665	NAB2	3	30.1153	11.9279	18.1874	-6.25953	NGFI-A binding protein 2 [Source:HGNC Symbol;Acc:HGNC:7627]
22864	R3HDM2	3	17.2146	11.855	5.35956	6.49545	R3H domain containing 2 [Source:HGNC Symbol;Acc:HGNC:29167]
51710	ZNF44	3	14.5956	11.8546	2.74096	9.11367	zinc finger protein 44 [Source:HGNC Symbol;Acc:HGNC:13110]
9632	SEC24C	3	37.46	11.8418	25.6182	-13.7764	SEC24 homolog C, COPII coat complex component [Source:HGNC Symbol;Acc:HGNC:10705]
11269	DDX19B	3	29.0218	11.8414	17.1804	-5.33894	DEAD-box helicase 19B [Source:HGNC Symbol;Acc:HGNC:2742]
4952	OCRL	3	15.2616	11.6097	3.65199	7.95767	OCRL inositol polyphosphate-5-phosphatase [Source:HGNC Symbol;Acc:HGNC:8108]
54870	QRICH1	3	19.2804	11.5187	7.76166	3.75705	glutamine rich 1 [Source:HGNC Symbol;Acc:HGNC:24713]
130916	MTERF4	3	19.7666	11.501	8.26563	3.23533	mitochondrial transcription termination factor 4 [Source:HGNC Symbol;Acc:HGNC:28785]
51455	REV1	3	21.4487	11.445	10.0037	1.44124	REV1 DNA directed polymerase [Source:HGNC Symbol;Acc:HGNC:14060]
6627	SNRPA1	3	21.0762	11.4406	9.63566	1.8049	small nuclear ribonucleoprotein polypeptide A'(SNRPA1)
55082	ARGLU1	3	18.5743	11.2419	7.33242	3.90947	arginine and glutamate rich 1 [Source:HGNC Symbol;Acc:HGNC:25482]
23642	SNHG1	3	18.3907	11.221	7.16963	4.0514	small nucleolar RNA host gene 1 [Source:HGNC Symbol;Acc:HGNC:32688]
818	CAMK2G	3	31.1098	11.1978	19.9121	-8.71432	calcium/calmodulin dependent protein kinase II gamma [Source:HGNC Symbol;Acc:HGNC:1463]
5411	PNN	3	14.3902	11.1893	3.20087	7.98844	pinin, desmosome associated protein(PNN)
57035	RSRP1	3	19.474	11.1292	8.34483	2.78436	arginine and serine rich protein 1 [Source:HGNC Symbol;Acc:HGNC:25234]
9923	ZBTB40	3	21.5631	11.1138	10.4493	0.664454	zinc finger and BTB domain containing 40 [Source:HGNC Symbol;Acc:HGNC:29045]
55596	ZCCHC8	3	15.8362	11.1124	4.72383	6.38858	zinc finger CCHC-type containing 8 [Source:HGNC Symbol;Acc:HGNC:25265]
115290	FBXO17	3	26.8118	11.1029	15.7089	-4.60594	F-box protein 17 [Source:HGNC Symbol;Acc:HGNC:18754]
54977	SLC25A38	3	20.9786	11.0787	9.89986	1.17886	solute carrier family 25 member 38 [Source:HGNC Symbol;Acc:HGNC:26054]
55119	PRPF38B	3	23.8228	11.0487	12.7741	-1.72531	pre-mRNA processing factor 38B [Source:HGNC Symbol;Acc:HGNC:25512]
27106	ARRDC2	3	20.6602	11.0438	9.61639	1.42739	arrestin domain containing 2 [Source:HGNC Symbol;Acc:HGNC:25225]
80765	STARD5	3	18.5054	11.0371	7.46837	3.5687	StAR related lipid transfer domain containing 5 [Source:HGNC Symbol;Acc:HGNC:18065]
8394	PIP5K1A	3	14.5945	10.8897	3.7048	7.18494	phosphatidylinositol-4-phosphate 5-kinase type 1 alpha [Source:HGNC Symbol;Acc:HGNC:8994]
85369	STRIP1	3	27.8923	10.8462	17.0461	-6.19986	striatin interacting protein 1 [Source:HGNC Symbol;Acc:HGNC:25916]
169355	IDO2	3	15.3248	10.8316	4.4932	6.3384	indoleamine 2,3-dioxygenase 2 [Source:HGNC Symbol;Acc:HGNC:27269]
200030	NBPF11	3	15.1332	10.8066	4.32663	6.47997	NBPF member 11 [Source:HGNC Symbol;Acc:HGNC:31993]
2800	GOLGA1	3	13.615	10.7897	2.82524	7.9645	golgin A1 [Source:HGNC Symbol;Acc:HGNC:4424]
93058	COQ10A	3	18.5692	10.6717	7.89746	2.77427	coenzyme Q10A [Source:HGNC Symbol;Acc:HGNC:26515]
3184	HNRNPD	3	20.1451	10.6291	9.51596	1.11313	heterogeneous nuclear ribonucleoprotein D [Source:HGNC Symbol;Acc:HGNC:5036]
83937	RASSF4	3	16.5148	10.6034	5.91146	4.69191	Ras association domain family member 4 [Source:HGNC Symbol;Acc:HGNC:20793]
9919	SEC16A	3	27.2325	10.4958	16.7367	-6.24091	SEC16 homolog A, endoplasmic reticulum export factor [Source:HGNC Symbol;Acc:HGNC:29006]
123876	ACSM2A	3	13.3026	10.4431	2.85959	7.58347	acyl-CoA synthetase medium chain family member 2A [Source:HGNC Symbol;Acc:HGNC:32017]
8874	ARHGEF7	3	13.2048	10.3916	2.81317	7.57845	Rho guanine nucleotide exchange factor 7 [Source:HGNC Symbol;Acc:HGNC:15607]
155435	RBM33	3	14.094	10.3373	3.7567	6.5806	RNA binding motif protein 33 [Source:HGNC Symbol;Acc:HGNC:27223]
23181	DIP2A	3	14.3394	10.3007	4.03868	6.262	disco interacting protein 2 homolog A [Source:HGNC Symbol;Acc:HGNC:17217]
6778	STAT6	3	24.1708	10.113	14.0579	-3.94488	signal transducer and activator of transcription 6 [Source:HGNC Symbol;Acc:HGNC:11368]
8856	NR1I2	3	15.1115	9.96227	5.14928	4.81299	nuclear receptor subfamily 1 group I member 2 [Source:HGNC Symbol;Acc:HGNC:7968]
153769	SH3RF2	3	15.4246	9.94233	5.48226	4.46007	SH3 domain containing ring finger 2 [Source:HGNC Symbol;Acc:HGNC:26299]
79918	SETD6	3	13.5402	9.94152	3.59872	6.3428	SET domain containing 6, protein lysine methyltransferase [Source:HGNC Symbol;Acc:HGNC:26116]
55780	ERMARD	3	21.6017	9.92211	11.6796	-1.75747	ER membrane associated RNA degradation [Source:HGNC Symbol;Acc:HGNC:21056]
8714	ABCC3	3	26.6582	9.87357	16.7846	-6.91102	ATP binding cassette subfamily C member 3(ABCC3)
22884	WDR37	3	12.7203	9.81404	2.90627	6.90777	WD repeat domain 37 [Source:HGNC Symbol;Acc:HGNC:31406]
10013	HDAC6	3	24.3859	9.62821	14.7577	-5.12951	histone deacetylase 6 [Source:HGNC Symbol;Acc:HGNC:14064]
9382	COG1	3	21.8913	9.54148	12.3498	-2.80834	component of oligomeric golgi complex 1 [Source:HGNC Symbol;Acc:HGNC:6545]
8812	CCNK	3	19.5464	9.48527	10.0612	-0.575889	cyclin K [Source:HGNC Symbol;Acc:HGNC:1596]
7248	TSC1	3	13.1381	9.48326	3.65481	5.82845	TSC complex subunit 1 [Source:HGNC Symbol;Acc:HGNC:12362]
5335	PLCG1	3	27.5227	9.46804	18.0546	-8.58659	phospholipase C gamma 1 [Source:HGNC Symbol;Acc:HGNC:9065]
55577	NAGK	3	27.27	9.44147	17.8286	-8.38711	N-acetylglucosamine kinase [Source:HGNC Symbol;Acc:HGNC:17174]
22834	ZNF652	3	16.9167	9.38783	7.52885	1.85898	zinc finger protein 652 [Source:HGNC Symbol;Acc:HGNC:29147]
2120	ETV6	3	16.1312	9.35328	6.7779	2.57537	ETS variant transcription factor 6 [Source:HGNC Symbol;Acc:HGNC:3495]
7433	VIPR1	3	24.8991	9.35066	15.5484	-6.19779	vasoactive intestinal peptide receptor 1 [Source:HGNC Symbol;Acc:HGNC:12694]
55893	ZNF395	3	19.3883	9.34506	10.0432	-0.698129	zinc finger protein 395(ZNF395)
7626	ZNF75D	3	14.2147	9.3048	4.90991	4.39488	zinc finger protein 75D(ZNF75D)
80216	ALPK1	3	11.4975	9.28735	2.21013	7.07722	alpha kinase 1 [Source:HGNC Symbol;Acc:HGNC:20917]
51244	CCDC174	3	14.4858	9.24207	5.24372	3.99834	coiled-coil domain containing 174 [Source:HGNC Symbol;Acc:HGNC:28033]
10057	ABCC5	3	11.5631	9.1738	2.38928	6.78452	ATP binding cassette subfamily C member 5 [Source:HGNC Symbol;Acc:HGNC:56]
5564	PRKAB1	3	16.928	8.99503	7.933	1.06203	protein kinase AMP-activated non-catalytic subunit beta 1 [Source:HGNC Symbol;Acc:HGNC:9378]
64927	TTC23	3	18.8646	8.95584	9.90877	-0.952933	tetratricopeptide repeat domain 23 [Source:HGNC Symbol;Acc:HGNC:25730]
79084	WDR77	3	25.5377	8.93893	16.5988	-7.65984	WD repeat domain 77 [Source:HGNC Symbol;Acc:HGNC:29652]
55230	USP40	3	12.8325	8.92132	3.91123	5.01008	ubiquitin specific peptidase 40 [Source:HGNC Symbol;Acc:HGNC:20069]
725	C4BPB	3	15.4424	8.91918	6.52325	2.39593	complement component 4 binding protein beta [Source:HGNC Symbol;Acc:HGNC:1328]
79595	SAP130	3	24.5976	8.90073	15.6968	-6.79611	Sin3A associated protein 130 [Source:HGNC Symbol;Acc:HGNC:29813]
56954	NIT2	3	17.5502	8.78844	8.76179	0.0266532	nitrilase family member 2 [Source:HGNC Symbol;Acc:HGNC:29878]
10782	ZNF274	3	16.1066	8.74599	7.36057	1.38542	zinc finger protein 274 [Source:HGNC Symbol;Acc:HGNC:13068]
148156	ZNF558	3	13.529	8.56631	4.96265	3.60366	zinc finger protein 558 [Source:HGNC Symbol;Acc:HGNC:26422]
4535	MT-ND1	3	14.3301	8.55167	5.77839	2.77328	mitochondrially encoded NADH:ubiqui oxidoreductase core subunit 1 [Source:HGNC Symbol;Acc:HGNC:7455]
84081	NSRP1	3	11.5012	8.53134	2.96991	5.56143	nuclear speckle splicing regulatory protein 1 [Source:HGNC Symbol;Acc:HGNC:25305]
92105	INTS4	3	12.2745	8.44828	3.82618	4.62211	integrator complex subunit 4 [Source:HGNC Symbol;Acc:HGNC:25048]
6427	SRSF2	3	16.2708	8.42738	7.84337	0.58401	serine and arginine rich splicing factor 2 [Source:HGNC Symbol;Acc:HGNC:10783]
7769	ZNF226	3	16.1585	8.41341	7.74509	0.668321	zinc finger protein 226 [Source:HGNC Symbol;Acc:HGNC:13019]
137872	ADHFE1	3	11.6874	8.34492	3.34251	5.00241	alcohol dehydrogenase iron containing 1 [Source:HGNC Symbol;Acc:HGNC:16354]
84851	TRIM52	3	15.5506	8.25964	7.29099	0.968649	tripartite motif containing 52 [Source:HGNC Symbol;Acc:HGNC:19024]
5037	PEBP1	3	26.7306	8.1036	18.627	-10.5234	phosphatidylethanolamine binding protein 1 [Source:HGNC Symbol;Acc:HGNC:8630]
80169	CTC1	3	21.0555	7.77329	13.2822	-5.50889	CST telomere replication complex component 1 [Source:HGNC Symbol;Acc:HGNC:26169]
83733	SLC25A18	3	12.498	7.70756	4.79041	2.91715	solute carrier family 25 member 18 [Source:HGNC Symbol;Acc:HGNC:10988]
8165	AKAP1	3	17.6712	7.65622	10.0149	-2.35872	A-kinase anchoring protein 1 [Source:HGNC Symbol;Acc:HGNC:367]
10904	BLCAP	3	14.5141	7.63267	6.88147	0.751198	BLCAP apoptosis inducing factor [Source:HGNC Symbol;Acc:HGNC:1055]
8263	F8A1	3	18.2397	7.60767	10.632	-3.02432	coagulation factor VIII associated 1(F8A1)
27000	DNAJC2	3	13.1748	7.56497	5.6098	1.95517	DnaJ heat shock protein family (Hsp40) member C2 [Source:HGNC Symbol;Acc:HGNC:13192]
81565	NDEL1	3	14.902	7.48999	7.41204	0.0779501	nudE neurodevelopment protein 1 like 1 [Source:HGNC Symbol;Acc:HGNC:17620]
8945	BTRC	3	9.71881	7.39444	2.32437	5.07007	beta-transducin repeat containing E3 ubiquitin protein ligase [Source:HGNC Symbol;Acc:HGNC:1144]
51131	PHF11	3	17.4481	7.27159	10.1766	-2.90498	PHD finger protein 11 [Source:HGNC Symbol;Acc:HGNC:17024]
11325	DDX42	3	9.87839	7.22491	2.65348	4.57142	DEAD-box helicase 42 [Source:HGNC Symbol;Acc:HGNC:18676]
2495	FTH1	3	20.7783	7.22431	13.554	-6.32972	ferritin heavy chain 1 [Source:HGNC Symbol;Acc:HGNC:3976]
51205	ACP6	3	14.0472	7.21896	6.82823	0.390738	acid phosphatase 6, lysophosphatidic [Source:HGNC Symbol;Acc:HGNC:29609]
7799	PRDM2	3	11.6203	7.16839	4.45193	2.71646	PR/SET domain 2 [Source:HGNC Symbol;Acc:HGNC:9347]
8881	CDC16	3	13.9717	7.11128	6.86041	0.250867	cell division cycle 16 [Source:HGNC Symbol;Acc:HGNC:1720]
66002	CYP4F12	3	10.8907	7.05338	3.83731	3.21607	cytochrome P450 family 4 subfamily F member 12 [Source:HGNC Symbol;Acc:HGNC:18857]
80005	DOCK5	3	11.2491	7.01091	4.23821	2.7727	dedicator of cytokinesis 5 [Source:HGNC Symbol;Acc:HGNC:23476]
670	BPHL	3	11.3498	6.92325	4.42655	2.4967	biphenyl hydrolase like [Source:HGNC Symbol;Acc:HGNC:1094]
5207	PFKFB1	3	11.781	6.91239	4.86865	2.04373	6-phosphofructo-2-kinase/fructose-2,6-biphosphatase 1 [Source:HGNC Symbol;Acc:HGNC:8872]
23514	SPIDR	3	12.0972	6.85696	5.24029	1.61667	scaffold protein involved in DNA repair [Source:HGNC Symbol;Acc:HGNC:28971]
7266	DNAJC7	3	16.6361	6.84796	9.78816	-2.94019	DnaJ heat shock protein family (Hsp40) member C7 [Source:HGNC Symbol;Acc:HGNC:12392]
64784	CRTC3	3	14.8593	6.74239	8.1169	-1.37451	CREB regulated transcription coactivator 3 [Source:HGNC Symbol;Acc:HGNC:26148]
114991	ZNF618	3	16.7147	6.608	10.1067	-3.49867	zinc finger protein 618 [Source:HGNC Symbol;Acc:HGNC:29416]
3550	IK	3	14.396	6.50795	7.88801	-1.38005	IK cytokine(IK)
54840	APTX	3	17.1211	6.49904	10.6221	-4.12307	aprataxin [Source:HGNC Symbol;Acc:HGNC:15984]
55795	PCID2	3	13.2288	6.40967	6.81915	-0.409475	PCI domain containing 2 [Source:HGNC Symbol;Acc:HGNC:25653]
84991	RBM17	3	12.399	6.38142	6.01758	0.363838	RNA binding motif protein 17 [Source:HGNC Symbol;Acc:HGNC:16944]
285268	ZNF621	3	9.23131	6.28266	2.94865	3.33401	zinc finger protein 621 [Source:HGNC Symbol;Acc:HGNC:24787]
5514	PPP1R10	3	12.4535	6.05219	6.40134	-0.349155	protein phosphatase 1 regulatory subunit 10 [Source:HGNC Symbol;Acc:HGNC:9284]
10038	PARP2	3	9.62294	6.03446	3.58848	2.44598	poly(ADP-ribose) polymerase 2 [Source:HGNC Symbol;Acc:HGNC:272]
6334	SCN8A	3	8.55653	5.97571	2.58082	3.39489	sodium voltage-gated channel alpha subunit 8 [Source:HGNC Symbol;Acc:HGNC:10596]
1854	DUT	3	19.1992	5.86422	13.335	-7.47075	deoxyuridine triphosphatase [Source:HGNC Symbol;Acc:HGNC:3078]
54739	XAF1	3	7.77765	5.81297	1.96468	3.84829	XIAP associated factor 1 [Source:HGNC Symbol;Acc:HGNC:30932]
9191	DEDD	3	15.0557	5.72862	9.32709	-3.59848	death effector domain containing [Source:HGNC Symbol;Acc:HGNC:2755]
2634	GBP2	3	7.38706	5.70629	1.68077	4.02552	guanylate binding protein 2(GBP2)
54981	NMRK1	3	13.7626	5.63593	8.12667	-2.49074	nicotinamide riboside kinase 1 [Source:HGNC Symbol;Acc:HGNC:26057]
27443	CECR2	3	8.9093	5.62564	3.28366	2.34198	CECR2 histone acetyl-lysine reader [Source:HGNC Symbol;Acc:HGNC:1840]
23408	SIRT5	3	12.7367	5.62199	7.11472	-1.49273	sirtuin 5 [Source:HGNC Symbol;Acc:HGNC:14933]
3065	HDAC1	3	10.3551	5.55205	4.80301	0.749033	histone deacetylase 1 [Source:HGNC Symbol;Acc:HGNC:4852]
115817	DHRS1	3	12.3867	5.53974	6.84694	-1.30719	dehydrogenase/reductase 1 [Source:HGNC Symbol;Acc:HGNC:16445]
23404	EXOSC2	3	14.2086	5.53738	8.67119	-3.13381	exosome component 2 [Source:HGNC Symbol;Acc:HGNC:17097]
135932	TMEM139	3	12.4896	5.5323	6.95727	-1.42497	transmembrane protein 139 [Source:HGNC Symbol;Acc:HGNC:22058]
10350	ABCA9	3	8.24326	5.48176	2.7615	2.72027	ATP binding cassette subfamily A member 9 [Source:HGNC Symbol;Acc:HGNC:39]
348158	ACSM2B	3	8.58799	5.44162	3.14637	2.29525	acyl-CoA synthetase medium chain family member 2B [Source:HGNC Symbol;Acc:HGNC:30931]
201163	FLCN	3	16.6163	5.25236	11.364	-6.1116	folliculin [Source:HGNC Symbol;Acc:HGNC:27310]
4216	MAP3K4	3	7.62393	5.22697	2.39696	2.83001	mitogen-activated protein kinase kinase kinase 4 [Source:HGNC Symbol;Acc:HGNC:6856]
118460	EXOSC6	3	11.2457	5.22108	6.02466	-0.803586	exosome component 6(EXOSC6)
56940	DUSP22	3	10.4327	5.12747	5.30519	-0.177725	dual specificity phosphatase 22 [Source:HGNC Symbol;Acc:HGNC:16077]
55813	UTP6	3	9.83606	5.12485	4.71121	0.413636	UTP6 small subunit processome component [Source:HGNC Symbol;Acc:HGNC:18279]
23780	APOL2	3	13.2406	5.0286	8.21203	-3.18343	apolipoprotein L2 [Source:HGNC Symbol;Acc:HGNC:619]
53407	STX18	3	13.5659	4.95436	8.61155	-3.65719	syntaxin 18 [Source:HGNC Symbol;Acc:HGNC:15942]
23268	DNMBP	3	9.57196	4.933	4.63896	0.294035	dynamin binding protein [Source:HGNC Symbol;Acc:HGNC:30373]
54872	PIGG	3	8.98688	4.85358	4.1333	0.720286	phosphatidylinositol glycan anchor biosynthesis class G [Source:HGNC Symbol;Acc:HGNC:25985]
8869	ST3GAL5	3	9.79853	4.83688	4.96165	-0.124777	ST3 beta-galactoside alpha-2,3-sialyltransferase 5 [Source:HGNC Symbol;Acc:HGNC:10872]
4537	MT-ND3	3	10.0667	4.7564	5.31031	-0.553911	mitochondrially encoded NADH:ubiqui oxidoreductase core subunit 3 [Source:HGNC Symbol;Acc:HGNC:7458]
8882	ZPR1	3	9.08212	4.6662	4.41593	0.25027	ZPR1 zinc finger [Source:HGNC Symbol;Acc:HGNC:13051]
28960	DCPS	3	9.61135	4.65672	4.95463	-0.297907	decapping enzyme, scavenger [Source:HGNC Symbol;Acc:HGNC:29812]
25875	LETMD1	3	9.05695	4.63928	4.41767	0.221615	LETM1 domain containing 1 [Source:HGNC Symbol;Acc:HGNC:24241]
7050	TGIF1	3	7.68293	4.58867	3.09426	1.49441	TGFB induced factor homeobox 1 [Source:HGNC Symbol;Acc:HGNC:11776]
55341	LSG1	3	12.1731	4.51456	7.65855	-3.144	large 60S subunit nuclear export GTPase 1(LSG1)
90809	PIP4P1	3	12.2768	4.38919	7.88766	-3.49846	phosphatidylinositol-4,5-bisphosphate 4-phosphatase 1 [Source:HGNC Symbol;Acc:HGNC:19299]
90338	ZNF160	3	5.66289	4.38224	1.28064	3.1016	zinc finger protein 160 [Source:HGNC Symbol;Acc:HGNC:12948]
55869	HDAC8	3	9.77979	4.37939	5.4004	-1.02101	histone deacetylase 8 [Source:HGNC Symbol;Acc:HGNC:13315]
9790	BMS1	3	9.61535	4.36123	5.25412	-0.892887	BMS1 ribosome biogenesis factor [Source:HGNC Symbol;Acc:HGNC:23505]
10110	SGK2	3	10.9036	4.29975	6.60381	-2.30406	serum/glucocorticoid regulated kinase 2 [Source:HGNC Symbol;Acc:HGNC:13900]
22889	KHDC4	3	5.4493	4.29509	1.15422	3.14087	KH domain containing 4, pre-mRNA splicing factor(KHDC4)
4508	MT-ATP6	3	5.92425	4.24477	1.67949	2.56528	mitochondrially encoded ATP synthase membrane subunit 6 [Source:HGNC Symbol;Acc:HGNC:7414]
23091	ZC3H13	3	6.57937	4.23294	2.34643	1.88652	zinc finger CCCH-type containing 13 [Source:HGNC Symbol;Acc:HGNC:20368]
51380	CSAD	3	7.83087	4.22338	3.60749	0.615888	cysteine sulfinic acid decarboxylase [Source:HGNC Symbol;Acc:HGNC:18966]
7011	TEP1	3	9.75326	4.2145	5.53876	-1.32426	telomerase associated protein 1 [Source:HGNC Symbol;Acc:HGNC:11726]
4549	MT-RNR1	3	8.23036	4.20251	4.02785	0.174662	mitochondrially encoded 12S RNA(MT-RNR1)
1431	CS	3	11.0399	4.1974	6.84247	-2.64507	citrate synthase [Source:HGNC Symbol;Acc:HGNC:2422]
9125	CNOT9	3	6.94191	4.15998	2.78193	1.37805	CCR4-NOT transcription complex subunit 9 [Source:HGNC Symbol;Acc:HGNC:10445]
64093	SMOC1	3	11.3888	4.08919	7.29963	-3.21044	SPARC related modular calcium binding 1 [Source:HGNC Symbol;Acc:HGNC:20318]
55339	WDR33	3	6.36801	4.05379	2.31422	1.73957	WD repeat domain 33 [Source:HGNC Symbol;Acc:HGNC:25651]
9798	IST1	3	6.47986	4.02159	2.45828	1.56331	IST1 factor associated with ESCRT-III [Source:HGNC Symbol;Acc:HGNC:28977]
217	ALDH2	3	9.50234	4.01521	5.48713	-1.47192	aldehyde dehydrogenase 2 family member [Source:HGNC Symbol;Acc:HGNC:404]
55007	FAM118A	3	8.41777	3.99072	4.42706	-0.436341	family with sequence similarity 118 member A [Source:HGNC Symbol;Acc:HGNC:1313]
3191	HNRNPL	3	8.55087	3.98988	4.56099	-0.571107	heterogeneous nuclear ribonucleoprotein L [Source:HGNC Symbol;Acc:HGNC:5045]
257407	C2orf72	3	8.54272	3.97959	4.56313	-0.583534	chromosome 2 open reading frame 72 [Source:HGNC Symbol;Acc:HGNC:27418]
9644	SH3PXD2A	3	7.59292	3.92178	3.67114	0.250643	SH3 and PX domains 2A [Source:HGNC Symbol;Acc:HGNC:23664]
763	CA5A	3	9.80245	3.8751	5.92734	-2.05224	carbonic anhydrase 5A [Source:HGNC Symbol;Acc:HGNC:1377]
4584	MUC3A	3	7.47423	3.87156	3.60267	0.268885	mucin 3A, cell surface associated(MUC3A)
10016	PDCD6	3	17.3493	3.80027	13.549	-9.74878	programmed cell death 6 [Source:HGNC Symbol;Acc:HGNC:8765]
604	BCL6	3	5.18057	3.7908	1.38977	2.40103	BCL6 transcription repressor [Source:HGNC Symbol;Acc:HGNC:1001]
7538	ZFP36	3	9.59085	3.764	5.82686	-2.06286	ZFP36 ring finger protein [Source:HGNC Symbol;Acc:HGNC:12862]
7073	TIAL1	3	8.76185	3.70431	5.05754	-1.35323	TIA1 cytotoxic granule associated RNA binding protein like 1 [Source:HGNC Symbol;Acc:HGNC:11804]
8737	RIPK1	3	13.4037	3.68994	9.71372	-6.02378	receptor interacting serine/threonine kinase 1 [Source:HGNC Symbol;Acc:HGNC:10019]
129285	PPP1R21	3	7.95746	3.68706	4.27039	-0.583333	protein phosphatase 1 regulatory subunit 21 [Source:HGNC Symbol;Acc:HGNC:30595]
7507	XPA	3	17.1723	3.68133	13.4909	-9.8096	XPA, DNA damage recognition and repair factor [Source:HGNC Symbol;Acc:HGNC:12814]
55245	UQCC1	3	10.4555	3.67726	6.77823	-3.10096	ubiquinol-cytochrome c reductase complex assembly factor 1 [Source:HGNC Symbol;Acc:HGNC:15891]
64761	PARP12	3	7.60363	3.6619	3.94173	-0.279834	poly(ADP-ribose) polymerase family member 12 [Source:HGNC Symbol;Acc:HGNC:21919]
4149	MAX	3	8.6275	3.64563	4.98187	-1.33624	MYC associated factor X [Source:HGNC Symbol;Acc:HGNC:6913]
57658	CALCOCO1	3	7.74439	3.63281	4.11158	-0.47877	calcium binding and coiled-coil domain 1 [Source:HGNC Symbol;Acc:HGNC:29306]
9555	MACROH2A1	3	6.10182	3.60942	2.4924	1.11701	macroH2A.1 histone [Source:HGNC Symbol;Acc:HGNC:4740]
28951	TRIB2	3	5.8537	3.59447	2.25923	1.33524	tribbles pseudokinase 2 [Source:HGNC Symbol;Acc:HGNC:30809]
115825	WDFY2	3	4.716	3.52631	1.18969	2.33663	WD repeat and FYVE domain containing 2 [Source:HGNC Symbol;Acc:HGNC:20482]
55122	AKIRIN2	3	13.2674	3.49355	9.77386	-6.28032	akirin 2 [Source:HGNC Symbol;Acc:HGNC:21407]
11138	TBC1D8	3	5.22993	3.42437	1.80556	1.6188	TBC1 domain family member 8 [Source:HGNC Symbol;Acc:HGNC:17791]
4287	ATXN3	3	5.52414	3.40976	2.11438	1.29538	ataxin 3 [Source:HGNC Symbol;Acc:HGNC:7106]
284565	NBPF15	3	5.74592	3.40441	2.34151	1.06291	NBPF member 15 [Source:HGNC Symbol;Acc:HGNC:28791]
5394	EXOSC10	3	9.63998	3.39493	6.24505	-2.85011	exosome component 10 [Source:HGNC Symbol;Acc:HGNC:9138]
2317	FLNB	3	13.3243	3.31757	10.0068	-6.68919	filamin B [Source:HGNC Symbol;Acc:HGNC:3755]
8761	PABPC4	3	8.3717	3.26027	5.11144	-1.85117	poly(A) binding protein cytoplasmic 4 [Source:HGNC Symbol;Acc:HGNC:8557]
54888	NSUN2	3	4.69081	3.25615	1.43466	1.82149	NOP2/Sun RNA methyltransferase 2 [Source:HGNC Symbol;Acc:HGNC:25994]
757	TMEM50B	3	8.3071	3.23834	5.06876	-1.83042	transmembrane protein 50B [Source:HGNC Symbol;Acc:HGNC:1280]
29072	SETD2	3	6.74155	3.22991	3.51164	-0.281739	SET domain containing 2, histone lysine methyltransferase [Source:HGNC Symbol;Acc:HGNC:18420]
6097	RORC	3	6.08725	3.22492	2.86233	0.362596	RAR related orphan receptor C [Source:HGNC Symbol;Acc:HGNC:10260]
728841	NBPF8	3	4.22352	3.19583	1.02769	2.16814	NBPF member 8 [Source:HGNC Symbol;Acc:HGNC:31990]
51524	TMEM138	3	8.09126	3.16398	4.92728	-1.76331	transmembrane protein 138 [Source:HGNC Symbol;Acc:HGNC:26944]
359948	IRF2BP2	3	6.03814	3.15919	2.87895	0.280239	interferon regulatory factor 2 binding protein 2 [Source:HGNC Symbol;Acc:HGNC:21729]
55054	ATG16L1	3	5.90548	3.12562	2.77986	0.345757	autophagy related 16 like 1 [Source:HGNC Symbol;Acc:HGNC:21498]
64434	NOM1	3	4.77763	3.0997	1.67793	1.42177	nucleolar protein with MIF4G domain 1 [Source:HGNC Symbol;Acc:HGNC:13244]
55374	TMCO6	3	6.14281	3.09194	3.05087	0.0410721	transmembrane and coiled-coil domains 6 [Source:HGNC Symbol;Acc:HGNC:28814]
200010	SLC5A9	3	5.08731	3.08035	2.00696	1.07339	solute carrier family 5 member 9 [Source:HGNC Symbol;Acc:HGNC:22146]
6777	STAT5B	3	8.02211	3.02689	4.99522	-1.96833	signal transducer and activator of transcription 5B [Source:HGNC Symbol;Acc:HGNC:11367]
79811	SLTM	3	5.92947	2.9507	2.97877	-0.0280685	SAFB like transcription modulator [Source:HGNC Symbol;Acc:HGNC:20709]
1106	CHD2	3	6.21782	2.94269	3.27513	-0.332442	chromodomain helicase DNA binding protein 2 [Source:HGNC Symbol;Acc:HGNC:1917]
11311	VPS45	3	5.1061	2.93847	2.16763	0.77084	vacuolar protein sorting 45 homolog [Source:HGNC Symbol;Acc:HGNC:14579]
81550	TDRD3	3	5.82257	2.88729	2.93528	-0.0479856	tudor domain containing 3 [Source:HGNC Symbol;Acc:HGNC:20612]
26354	GNL3	3	6.03795	2.88555	3.1524	-0.266855	G protein nucleolar 3(GNL3)
51433	ANAPC5	3	5.85433	2.84537	3.00896	-0.16359	anaphase promoting complex subunit 5 [Source:HGNC Symbol;Acc:HGNC:15713]
55421	NCBP3	3	4.03853	2.81834	1.22019	1.59815	nuclear cap binding subunit 3 [Source:HGNC Symbol;Acc:HGNC:24612]
9520	NPEPPS	3	3.80805	2.77072	1.03733	1.73338	aminopeptidase puromycin sensitive [Source:HGNC Symbol;Acc:HGNC:7900]
27034	ACAD8	3	5.23325	2.72068	2.51257	0.208107	acyl-CoA dehydrogenase family member 8 [Source:HGNC Symbol;Acc:HGNC:87]
8884	SLC5A6	3	6.79278	2.66159	4.13118	-1.46959	solute carrier family 5 member 6 [Source:HGNC Symbol;Acc:HGNC:11041]
55677	IWS1	3	5.13147	2.64334	2.48813	0.155208	interacts with SUPT6H, CTD assembly factor 1 [Source:HGNC Symbol;Acc:HGNC:25467]
4513	MT-CO2	3	4.46983	2.61126	1.85857	0.752687	mitochondrially encoded cytochrome c oxidase II [Source:HGNC Symbol;Acc:HGNC:7421]
128637	TBC1D20	3	6.74365	2.57131	4.17234	-1.60102	TBC1 domain family member 20 [Source:HGNC Symbol;Acc:HGNC:16133]
51559	NT5DC3	3	4.5255	2.56073	1.96477	0.595955	5'-nucleotidase domain containing 3 [Source:HGNC Symbol;Acc:HGNC:30826]
1459	CSNK2A2	3	7.73311	2.52608	5.20703	-2.68095	casein kinase 2 alpha 2 [Source:HGNC Symbol;Acc:HGNC:2459]
54737	MPHOSPH8	3	4.07313	2.52253	1.5506	0.971931	sapiens M-phase phosphoprotein 8(MPHOSPH8)
54934	KANSL2	3	6.16334	2.46429	3.69905	-1.23476	KAT8 regulatory NSL complex subunit 2 [Source:HGNC Symbol;Acc:HGNC:26024]
27246	RNF115	3	4.33801	2.45716	1.88084	0.576321	ring finger protein 115 [Source:HGNC Symbol;Acc:HGNC:18154]
23597	ACOT9	3	7.67283	2.41721	5.25562	-2.83841	acyl-CoA thioesterase 9 [Source:HGNC Symbol;Acc:HGNC:17152]
65258	MPPE1	3	5.19127	2.41038	2.78089	-0.370511	metallophosphoesterase 1 [Source:HGNC Symbol;Acc:HGNC:15988]
22941	SHANK2	3	3.53423	2.40578	1.12845	1.27733	SH3 and multiple ankyrin repeat domains 2 [Source:HGNC Symbol;Acc:HGNC:14295]
10250	SRRM1	3	3.75298	2.39455	1.35843	1.03611	serine and arginine repetitive matrix 1 [Source:HGNC Symbol;Acc:HGNC:16638]
221078	NSUN6	3	4.97327	2.39155	2.58171	-0.190158	NOP2/Sun RNA methyltransferase 6 [Source:HGNC Symbol;Acc:HGNC:23529]
10216	PRG4	3	5.56034	2.38826	3.17208	-0.783822	proteoglycan 4 [Source:HGNC Symbol;Acc:HGNC:9364]
81848	SPRY4	3	5.90983	2.36247	3.54736	-1.18488	sprouty RTK signaling antagonist 4 [Source:HGNC Symbol;Acc:HGNC:15533]
23141	ANKLE2	3	5.74526	2.33628	3.40898	-1.07271	ankyrin repeat and LEM domain containing 2 [Source:HGNC Symbol;Acc:HGNC:29101]
5635	PRPSAP1	3	5.01018	2.33203	2.67816	-0.346126	phosphoribosyl pyrophosphate synthetase associated protein 1 [Source:HGNC Symbol;Acc:HGNC:9466]
7706	TRIM25	3	7.03493	2.29671	4.73822	-2.44151	tripartite motif containing 25 [Source:HGNC Symbol;Acc:HGNC:12932]
114625	ERMAP	3	3.56703	2.25354	1.31349	0.940042	erythroblast membrane associated protein (Scianna blood group) [Source:HGNC Symbol;Acc:HGNC:15743]
84255	SLC37A3	3	4.4054	2.20278	2.20262	0.00015326	solute carrier family 37 member 3 [Source:HGNC Symbol;Acc:HGNC:20651]
7158	TP53BP1	3	4.79592	2.1405	2.65542	-0.51492	tumor protein p53 binding protein 1 [Source:HGNC Symbol;Acc:HGNC:11999]
2564	GABRE	3	3.28689	2.13985	1.14704	0.992808	gamma-aminobutyric acid type A receptor subunit epsilon [Source:HGNC Symbol;Acc:HGNC:4085]
3087	HHEX	3	3.96079	2.11189	1.8489	0.262993	hematopoietically expressed homeobox(HHEX)
3151	HMGN2	3	5.73955	2.10684	3.63271	-1.52587	high mobility group nucleosomal binding domain 2 [Source:HGNC Symbol;Acc:HGNC:4986]
91754	NEK9	3	3.95262	2.10008	1.85254	0.247536	NIMA related kinase 9 [Source:HGNC Symbol;Acc:HGNC:18591]
284111	SLC13A5	3	4.22732	2.02022	2.2071	-0.186871	solute carrier family 13 member 5 [Source:HGNC Symbol;Acc:HGNC:23089]
51733	UPB1	3	4.79801	1.98728	2.81073	-0.823458	beta-ureidopropionase 1 [Source:HGNC Symbol;Acc:HGNC:16297]
400818	NBPF9	3	3.27806	1.96129	1.31677	0.644515	NBPF member 9 [Source:HGNC Symbol;Acc:HGNC:31991]
57224	NHSL1	3	4.12545	1.9534	2.17206	-0.218661	NHS like 1 [Source:HGNC Symbol;Acc:HGNC:21021]
3628	INPP1	3	4.87514	1.94087	2.93427	-0.993404	inositol polyphosphate-1-phosphatase [Source:HGNC Symbol;Acc:HGNC:6071]
8309	ACOX2	3	3.83198	1.86279	1.96918	-0.106392	acyl-CoA oxidase 2 [Source:HGNC Symbol;Acc:HGNC:120]
9933	PUM3	3	3.8118	1.83626	1.97554	-0.13928	pumilio RNA binding family member 3(PUM3)
4536	MT-ND2	3	2.60997	1.81701	0.792957	1.02405	mitochondrially encoded NADH:ubiqui oxidoreductase core subunit 2 [Source:HGNC Symbol;Acc:HGNC:7456]
441027	TMEM150C	3	3.44978	1.74557	1.7042	0.0413691	transmembrane protein 150C [Source:HGNC Symbol;Acc:HGNC:37263]
6281	S100A10	3	4.66803	1.74516	2.92287	-1.17771	S100 calcium binding protein A10 [Source:HGNC Symbol;Acc:HGNC:10487]
202243	CCDC125	3	3.01813	1.72492	1.29321	0.431714	coiled-coil domain containing 125 [Source:HGNC Symbol;Acc:HGNC:28924]
912	CD1D	3	3.06025	1.71131	1.34894	0.362375	CD1d molecule [Source:HGNC Symbol;Acc:HGNC:1637]
255027	MPV17L	3	4.61901	1.67435	2.94466	-1.27031	MPV17 mitochondrial inner membrane protein like [Source:HGNC Symbol;Acc:HGNC:26827]
26118	WSB1	3	3.44734	1.66558	1.78176	-0.11618	WD repeat and SOCS box containing 1 [Source:HGNC Symbol;Acc:HGNC:19221]
146050	ZSCAN29	3	2.55727	1.66488	0.89239	0.772493	zinc finger and SCAN domain containing 29 [Source:HGNC Symbol;Acc:HGNC:26673]
3280	HES1	3	3.80077	1.64917	2.1516	-0.502427	hes family bHLH transcription factor 1 [Source:HGNC Symbol;Acc:HGNC:5192]
7586	ZKSCAN1	3	4.23544	1.61264	2.62279	-1.01015	zinc finger with KRAB and SCAN domains 1 [Source:HGNC Symbol;Acc:HGNC:13101]
1579	CYP4A11	3	4.65346	1.54949	3.10396	-1.55447	cytochrome P450 family 4 subfamily A member 11 [Source:HGNC Symbol;Acc:HGNC:2642]
27291	R3HCC1L	3	3.37217	1.54751	1.82466	-0.277146	R3H domain and coiled-coil containing 1 like [Source:HGNC Symbol;Acc:HGNC:23512]
4519	MT-CYB	3	2.5006	1.49737	1.00323	0.494133	mitochondrially encoded cytochrome b [Source:HGNC Symbol;Acc:HGNC:7427]
677	ZFP36L1	3	2.68532	1.41986	1.26546	0.154398	ZFP36 ring finger protein like 1 [Source:HGNC Symbol;Acc:HGNC:1107]
27030	MLH3	3	2.57339	1.41964	1.15375	0.265887	mutL homolog 3 [Source:HGNC Symbol;Acc:HGNC:7128]
55450	CAMK2N1	3	7.12601	1.38693	5.73908	-4.35215	calcium/calmodulin dependent protein kinase II inhibitor 1 [Source:HGNC Symbol;Acc:HGNC:24190]
3170	FOXA2	3	3.54194	1.37836	2.16357	-0.785209	forkhead box A2 [Source:HGNC Symbol;Acc:HGNC:5022]
2160	F11	3	2.37665	1.3596	1.01705	0.342546	coagulation factor XI [Source:HGNC Symbol;Acc:HGNC:3529]
491	ATP2B2	3	3.20124	1.35652	1.84472	-0.488202	ATPase plasma membrane Ca2+ transporting 2 [Source:HGNC Symbol;Acc:HGNC:815]
9124	PDLIM1	3	4.50414	1.34953	3.15461	-1.80508	PDZ and LIM domain 1 [Source:HGNC Symbol;Acc:HGNC:2067]
51135	IRAK4	3	2.74805	1.34399	1.40406	-0.0600689	interleukin 1 receptor associated kinase 4 [Source:HGNC Symbol;Acc:HGNC:17967]
57492	ARID1B	3	3.08548	1.3028	1.78268	-0.479878	AT-rich interaction domain 1B [Source:HGNC Symbol;Acc:HGNC:18040]
23229	ARHGEF9	3	2.75545	1.29935	1.4561	-0.156742	Cdc42 guanine nucleotide exchange factor 9 [Source:HGNC Symbol;Acc:HGNC:14561]
9967	THRAP3	3	3.68953	1.27634	2.41319	-1.13685	thyroid hormone receptor associated protein 3 [Source:HGNC Symbol;Acc:HGNC:22964]
23133	PHF8	3	2.75093	1.27118	1.47974	-0.208556	PHD finger protein 8 [Source:HGNC Symbol;Acc:HGNC:20672]
23185	LARP4B	3	1.94796	1.26287	0.685093	0.577774	La ribonucleoprotein 4B [Source:HGNC Symbol;Acc:HGNC:28987]
23062	GGA2	3	3.05933	1.24205	1.81729	-0.575235	golgi associated, gamma adaptin ear containing, ARF binding protein 2 [Source:HGNC Symbol;Acc:HGNC:16064]
121274	ZNF641	3	2.76357	1.23332	1.53025	-0.296928	zinc finger protein 641 [Source:HGNC Symbol;Acc:HGNC:31834]
25966	C2CD2	3	3.23151	1.23119	2.00032	-0.769124	C2 calcium dependent domain containing 2 [Source:HGNC Symbol;Acc:HGNC:1266]
27297	CRCP	3	2.93839	1.22689	1.7115	-0.484613	CGRP receptor component [Source:HGNC Symbol;Acc:HGNC:17888]
3455	IFNAR2	3	2.59015	1.20413	1.38602	-0.181893	interferon alpha and beta receptor subunit 2 [Source:HGNC Symbol;Acc:HGNC:5433]
6926	TBX3	3	2.30639	1.19078	1.11561	0.0751766	T-box transcription factor 3 [Source:HGNC Symbol;Acc:HGNC:11602]
339448	C1orf174	3	3.553	1.17523	2.37777	-1.20255	chromosome 1 open reading frame 174 [Source:HGNC Symbol;Acc:HGNC:27915]
353274	ZNF445	3	2.90239	1.16367	1.73872	-0.575047	zinc finger protein 445 [Source:HGNC Symbol;Acc:HGNC:21018]
81608	FIP1L1	3	2.06794	1.14465	0.923288	0.221364	factor interacting with PAPOLA and CPSF1 [Source:HGNC Symbol;Acc:HGNC:19124]
22796	COG2	3	2.01344	1.0999	0.913534	0.186368	component of oligomeric golgi complex 2 [Source:HGNC Symbol;Acc:HGNC:6546]
9104	RGN	3	1.94127	1.07545	0.865823	0.209625	regucalcin [Source:HGNC Symbol;Acc:HGNC:9989]
2140	EYA3	3	3.45114	1.07303	2.37811	-1.30507	EYA transcriptional coactivator and phosphatase 3 [Source:HGNC Symbol;Acc:HGNC:3521]
6239	RREB1	3	2.61237	1.05611	1.55626	-0.50015	ras responsive element binding protein 1 [Source:HGNC Symbol;Acc:HGNC:10449]
23234	DNAJC9	3	2.5592	1.02089	1.53831	-0.517416	DnaJ heat shock protein family (Hsp40) member C9 [Source:HGNC Symbol;Acc:HGNC:19123]
23174	ZCCHC14	3	2.04909	1.00166	1.04743	-0.0457707	zinc finger CCHC-type containing 14 [Source:HGNC Symbol;Acc:HGNC:24134]
2054	STX2	3	1.51179	0.983996	0.527789	0.456207	syntaxin 2 [Source:HGNC Symbol;Acc:HGNC:3403]
9815	GIT2	3	1.83919	0.977862	0.861329	0.116533	GIT ArfGAP 2 [Source:HGNC Symbol;Acc:HGNC:4273]
5016	OVGP1	3	2.45512	0.965125	1.49	-0.524871	oviductal glycoprotein 1 [Source:HGNC Symbol;Acc:HGNC:8524]
9270	ITGB1BP1	3	2.81987	0.883812	1.93605	-1.05224	integrin subunit beta 1 binding protein 1 [Source:HGNC Symbol;Acc:HGNC:23927]
23543	RBFOX2	3	2.07038	0.877701	1.19268	-0.314975	RNA binding fox-1 homolog 2 [Source:HGNC Symbol;Acc:HGNC:9906]
23132	RAD54L2	3	2.61372	0.875471	1.73825	-0.862781	RAD54 like 2 [Source:HGNC Symbol;Acc:HGNC:29123]
29889	GNL2	3	2.60479	0.850471	1.75432	-0.903847	G protein nucleolar 2 [Source:HGNC Symbol;Acc:HGNC:29925]
149013	NBPF12	3	1.47334	0.839159	0.634185	0.204973	NBPF member 12 [Source:HGNC Symbol;Acc:HGNC:24297]
57798	GATAD1	3	1.76895	0.811625	0.95733	-0.145706	GATA zinc finger domain containing 1 [Source:HGNC Symbol;Acc:HGNC:29941]
3643	INSR	3	1.70104	0.798374	0.902669	-0.104295	insulin receptor [Source:HGNC Symbol;Acc:HGNC:6091]
2065	ERBB3	3	2.31675	0.78683	1.52992	-0.74309	erb-b2 receptor tyrosine kinase 3 [Source:HGNC Symbol;Acc:HGNC:3431]
58497	PRUNE1	3	1.72156	0.785659	0.9359	-0.150241	prune exopolyphosphatase 1 [Source:HGNC Symbol;Acc:HGNC:13420]
11067	DEPP1	3	2.59561	0.780245	1.81537	-1.03512	DEPP1 autophagy regulator [Source:HGNC Symbol;Acc:HGNC:23355]
7874	USP7	3	1.63294	0.780225	0.852711	-0.0724867	ubiquitin specific peptidase 7 [Source:HGNC Symbol;Acc:HGNC:12630]
1647	GADD45A	3	2.13973	0.753346	1.38638	-0.633034	growth arrest and DNA damage inducible alpha [Source:HGNC Symbol;Acc:HGNC:4095]
8795	TNFRSF10B	3	1.37495	0.745436	0.629511	0.115925	TNF receptor superfamily member 10b [Source:HGNC Symbol;Acc:HGNC:11905]
4898	NRDC	3	1.76312	0.740062	1.02305	-0.282991	nardilysin convertase [Source:HGNC Symbol;Acc:HGNC:7995]
6289	SAA2	3	1.67863	0.736031	0.942594	-0.206563	serum amyloid A2 [Source:HGNC Symbol;Acc:HGNC:10514]
3631	INPP4A	3	1.49707	0.72464	0.772434	-0.0477941	inositol polyphosphate-4-phosphatase type I A [Source:HGNC Symbol;Acc:HGNC:6074]
6288	SAA1	3	1.76943	0.721023	1.04841	-0.327385	serum amyloid A1 [Source:HGNC Symbol;Acc:HGNC:10513]
8507	ENC1	3	1.57699	0.715884	0.861101	-0.145217	ectodermal-neural cortex 1 [Source:HGNC Symbol;Acc:HGNC:3345]
55066	PDPR	3	1.47752	0.667179	0.810344	-0.143165	pyruvate dehydrogenase phosphatase regulatory subunit [Source:HGNC Symbol;Acc:HGNC:30264]
55125	CEP192	3	1.36	0.666021	0.693984	-0.0279632	centrosomal protein 192 [Source:HGNC Symbol;Acc:HGNC:25515]
7168	TPM1	3	2.39682	0.6657	1.73112	-1.06542	tropomyosin 1 [Source:HGNC Symbol;Acc:HGNC:12010]
79188	TMEM43	3	1.70611	0.65473	1.05138	-0.396646	transmembrane protein 43 [Source:HGNC Symbol;Acc:HGNC:28472]
9541	CIR1	3	2.35188	0.653333	1.69855	-1.04521	corepressor interacting with RBPJ, CIR1(CIR1)
6574	SLC20A1	3	1.30513	0.642069	0.663061	-0.0209925	solute carrier family 20 member 1 [Source:HGNC Symbol;Acc:HGNC:10946]
11119	BTN3A1	3	1.59255	0.633089	0.959457	-0.326368	butyrophilin subfamily 3 member A1 [Source:HGNC Symbol;Acc:HGNC:1138]
23028	KDM1A	3	3.13799	0.631504	2.50648	-1.87498	lysine demethylase 1A [Source:HGNC Symbol;Acc:HGNC:29079]
406	ARNTL	3	1.89955	0.616459	1.28309	-0.666632	aryl hydrocarbon receptor nuclear translocator like [Source:HGNC Symbol;Acc:HGNC:701]
12	SERPINA3	3	0.967763	0.603712	0.36405	0.239662	serpin family A member 3 [Source:HGNC Symbol;Acc:HGNC:16]
2920	CXCL2	3	1.61247	0.590374	1.0221	-0.431727	C-X-C motif chemokine ligand 2 [Source:HGNC Symbol;Acc:HGNC:4603]
55349	CHDH	3	1.70883	0.589937	1.11889	-0.528955	choline dehydrogenase(CHDH)
716	C1S	3	1.21678	0.567235	0.649541	-0.0823059	complement C1s [Source:HGNC Symbol;Acc:HGNC:1247]
56243	KIAA1217	3	1.62438	0.560865	1.06352	-0.502653	KIAA1217 [Source:HGNC Symbol;Acc:HGNC:25428]
25793	FBXO7	3	1.60887	0.559681	1.04919	-0.489512	F-box protein 7 [Source:HGNC Symbol;Acc:HGNC:13586]
6564	SLC15A1	3	1.10805	0.557323	0.550729	0.00659401	solute carrier family 15 member 1 [Source:HGNC Symbol;Acc:HGNC:10920]
54873	PALMD	3	1.1949	0.528548	0.666352	-0.137804	palmdelphin(PALMD)
387680	WASHC2A	3	1.04226	0.508786	0.533471	-0.0246848	WASH complex subunit 2A [Source:HGNC Symbol;Acc:HGNC:23416]
9388	LIPG	3	0.992313	0.494975	0.497338	-0.00236292	lipase G, endothelial type [Source:HGNC Symbol;Acc:HGNC:6623]
222389	BEND7	3	1.50876	0.490708	1.01805	-0.527343	BEN domain containing 7 [Source:HGNC Symbol;Acc:HGNC:23514]
55051	NRDE2	3	2.0901	0.482505	1.6076	-1.12509	NRDE-2, necessary for RNA interference, domain containing(NRDE2)
10050	SLC17A4	3	1.55469	0.468482	1.0862	-0.617722	solute carrier family 17 member 4 [Source:HGNC Symbol;Acc:HGNC:10932]
83593	RASSF5	3	1.2534	0.464778	0.788622	-0.323844	Ras association domain family member 5 [Source:HGNC Symbol;Acc:HGNC:17609]
3081	HGD	3	1.11722	0.459803	0.65742	-0.197618	homogentisate 1,2-dioxygenase [Source:HGNC Symbol;Acc:HGNC:4892]
1017	CDK2	3	0.852112	0.450109	0.402003	0.0481061	cyclin dependent kinase 2 [Source:HGNC Symbol;Acc:HGNC:1771]
64816	CYP3A43	3	1.20192	0.430809	0.771111	-0.340302	cytochrome P450 family 3 subfamily A member 43 [Source:HGNC Symbol;Acc:HGNC:17450]
5935	RBM3	3	0.95774	0.426108	0.531632	-0.105524	RNA binding motif protein 3(RBM3)
85021	REPS1	3	1.53231	0.414957	1.11735	-0.702391	RALBP1 associated Eps domain containing 1 [Source:HGNC Symbol;Acc:HGNC:15578]
54980	C2orf42	3	1.18321	0.414461	0.768751	-0.354291	chromosome 2 open reading frame 42 [Source:HGNC Symbol;Acc:HGNC:26056]
6840	SVIL	3	1.41943	0.413152	1.00628	-0.593125	supervillin [Source:HGNC Symbol;Acc:HGNC:11480]
84961	FBXL20	3	1.1663	0.396839	0.769462	-0.372623	F-box and leucine rich repeat protein 20 [Source:HGNC Symbol;Acc:HGNC:24679]
4550	MT-RNR2	3	0.874991	0.373829	0.501163	-0.127334	mitochondrially encoded 16S RNA(MT-RNR2)
79048	SECISBP2	3	0.862037	0.35146	0.510576	-0.159116	SECIS binding protein 2 [Source:HGNC Symbol;Acc:HGNC:30972]
1942	EFNA1	3	1.19438	0.346038	0.848338	-0.502299	ephrin A1 [Source:HGNC Symbol;Acc:HGNC:3221]
115701	ALPK2	3	0.839619	0.341424	0.498195	-0.156771	alpha kinase 2 [Source:HGNC Symbol;Acc:HGNC:20565]
2877	GPX2	3	1.31664	0.340949	0.975696	-0.634747	glutathione peroxidase 2 [Source:HGNC Symbol;Acc:HGNC:4554]
4538	MT-ND4	3	1.02115	0.338268	0.682884	-0.344616	mitochondrially encoded NADH:ubiqui oxidoreductase core subunit 4 [Source:HGNC Symbol;Acc:HGNC:7459]
55198	APPL2	3	1.00258	0.33308	0.669504	-0.336424	adaptor protein, phosphotyrosine interacting with PH domain and leucine zipper 2 [Source:HGNC Symbol;Acc:HGNC:18242]
285761	DCBLD1	3	0.960023	0.332411	0.627612	-0.295202	discoidin, CUB and LCCL domain containing 1 [Source:HGNC Symbol;Acc:HGNC:21479]
29904	EEF2K	3	0.877312	0.330067	0.547245	-0.217177	eukaryotic elongation factor 2 kinase [Source:HGNC Symbol;Acc:HGNC:24615]
51279	C1RL	3	1.14801	0.326862	0.821144	-0.494281	complement C1r subcomponent like [Source:HGNC Symbol;Acc:HGNC:21265]
23092	ARHGAP26	3	0.85682	0.310996	0.545825	-0.234829	Rho GTPase activating protein 26 [Source:HGNC Symbol;Acc:HGNC:17073]
3699	ITIH3	3	1.2648	0.308134	0.956662	-0.648528	inter-alpha-trypsin inhibitor heavy chain 3 [Source:HGNC Symbol;Acc:HGNC:6168]
7024	TFCP2	3	0.838525	0.305068	0.533456	-0.228388	transcription factor CP2 [Source:HGNC Symbol;Acc:HGNC:11748]
10468	FST	3	0.891902	0.301354	0.590548	-0.289194	follistatin [Source:HGNC Symbol;Acc:HGNC:3971]
54621	VSIG10	3	0.739909	0.294048	0.445861	-0.151813	V-set and immunoglobulin domain containing 10 [Source:HGNC Symbol;Acc:HGNC:26078]
6360	CCL16	3	0.858794	0.289122	0.569673	-0.280551	C-C motif chemokine ligand 16 [Source:HGNC Symbol;Acc:HGNC:10614]
11099	PTPN21	3	0.673853	0.2755	0.398353	-0.122854	protein tyrosine phosphatase non-receptor type 21 [Source:HGNC Symbol;Acc:HGNC:9651]
11108	PRDM4	3	1.06746	0.271662	0.795797	-0.524134	PR/SET domain 4 [Source:HGNC Symbol;Acc:HGNC:9348]
94121	SYTL4	3	0.68491	0.260116	0.424794	-0.164678	synaptotagmin like 4 [Source:HGNC Symbol;Acc:HGNC:15588]
2733	GLE1	3	0.859428	0.25139	0.608038	-0.356649	GLE1 RNA export mediator [Source:HGNC Symbol;Acc:HGNC:4315]
64283	ARHGEF28	3	0.588155	0.246919	0.341236	-0.0943178	Rho guanine nucleotide exchange factor 28 [Source:HGNC Symbol;Acc:HGNC:30322]
4882	NPR2	3	0.802947	0.244877	0.55807	-0.313194	natriuretic peptide receptor 2 [Source:HGNC Symbol;Acc:HGNC:7944]
211	ALAS1	3	0.897899	0.230214	0.667684	-0.43747	5'-aminolevulinate synthase 1 [Source:HGNC Symbol;Acc:HGNC:396]
205564	SENP5	3	0.522262	0.218233	0.304028	-0.0857947	SUMO specific peptidase 5 [Source:HGNC Symbol;Acc:HGNC:28407]
3273	HRG	3	0.697883	0.186173	0.511711	-0.325538	histidine rich glycoprotein [Source:HGNC Symbol;Acc:HGNC:5181]
83875	BCO2	3	0.444594	0.183997	0.260597	-0.0765995	beta-carotene oxygenase 2 [Source:HGNC Symbol;Acc:HGNC:18503]
83607	AMMECR1L	3	0.510029	0.182668	0.327361	-0.144693	AMMECR1 like [Source:HGNC Symbol;Acc:HGNC:28658]
7111	TMOD1	3	0.620969	0.127552	0.493417	-0.365865	tropomodulin 1(TMOD1)
4695	NDUFA2	6	86.5784	69.0138	17.5646	51.4491	NADH:ubiqui oxidoreductase subunit A2 [Source:HGNC Symbol;Acc:HGNC:7685]
51647	CIAO2B	6	84.113	65.7947	18.3183	47.4763	cytosolic iron-sulfur assembly component 2B(CIAO2B)
389541	LAMTOR4	6	112.137	64.8666	47.2706	17.596	late endosomal/lysosomal adaptor, MAPK and MTOR activator 4 [Source:HGNC Symbol;Acc:HGNC:33772]
29937	NENF	6	85.1286	63.5623	21.5663	41.996	neudesin neurotrophic factor [Source:HGNC Symbol;Acc:HGNC:30384]
521	ATP5ME	6	76.4404	62.7955	13.6449	49.1505	ATP synthase membrane subunit e [Source:HGNC Symbol;Acc:HGNC:846]
11224	RPL35	6	76.3214	62.3123	14.0091	48.3032	ribosomal protein L35(RPL35)
2197	FAU	6	77.7228	61.5317	16.191	45.3407	FAU ubiquitin like and ribosomal protein S30 fusion [Source:HGNC Symbol;Acc:HGNC:3597]
85014	TMEM141	6	83.4083	59.9216	23.4867	36.4349	transmembrane protein 141(TMEM141)
51596	CUTA	6	94.2867	59.6874	34.5992	25.0882	cutA divalent cation tolerance homolog [Source:HGNC Symbol;Acc:HGNC:21101]
475	ATOX1	6	73.6155	58.7239	14.8916	43.8323	antioxidant 1 copper chaperone [Source:HGNC Symbol;Acc:HGNC:798]
140823	ROMO1	6	100.346	58.6758	41.6707	17.0051	reactive oxygen species modulator 1 [Source:HGNC Symbol;Acc:HGNC:16185]
9551	ATP5MF	6	77.9623	58.6693	19.293	39.3763	ATP synthase membrane subunit f [Source:HGNC Symbol;Acc:HGNC:848]
4738	NEDD8	6	71.4406	58.3713	13.0693	45.302	NEDD8 ubiquitin like modifier [Source:HGNC Symbol;Acc:HGNC:7732]
51398	WDR83OS	6	97.098	58.0842	39.0138	19.0703	WD repeat domain 83 opposite strand [Source:HGNC Symbol;Acc:HGNC:30203]
6633	SNRPD2	6	67.0233	57.3249	9.69837	47.6266	small nuclear ribonucleoprotein D2 polypeptide [Source:HGNC Symbol;Acc:HGNC:11159]
28958	COA3	6	73.678	56.8839	16.7941	40.0897	cytochrome c oxidase assembly factor 3(COA3)
10467	ZNHIT1	6	109.634	56.2341	53.4003	2.83382	zinc finger HIT-type containing 1 [Source:HGNC Symbol;Acc:HGNC:21688]
84681	HINT2	6	79.0097	55.5024	23.5074	31.995	histidine triad nucleotide binding protein 2 [Source:HGNC Symbol;Acc:HGNC:18344]
6218	RPS17	6	68.0324	55.4816	12.5508	42.9308	ribosomal protein S17 [Source:HGNC Symbol;Acc:HGNC:10397]
7311	UBA52	6	66.6838	55.0912	11.5925	43.4987	ubiquitin A-52 residue ribosomal protein fusion product 1 [Source:HGNC Symbol;Acc:HGNC:12458]
6141	RPL18	6	87.9428	54.5079	33.4349	21.0731	ribosomal protein L18 [Source:HGNC Symbol;Acc:HGNC:10310]
1340	COX6B1	6	65.9431	54.2761	11.667	42.6091	cytochrome c oxidase subunit 6B1 [Source:HGNC Symbol;Acc:HGNC:2280]
51693	TRAPPC2L	6	70.3929	53.7146	16.6782	37.0364	trafficking protein particle complex subunit 2L [Source:HGNC Symbol;Acc:HGNC:30887]
4722	NDUFS3	6	65.7004	53.5513	12.1491	41.4022	NADH:ubiqui oxidoreductase core subunit S3 [Source:HGNC Symbol;Acc:HGNC:7710]
8409	UXT	6	60.1813	53.4809	6.7004	46.7805	ubiquitously expressed prefoldin like chaperone [Source:HGNC Symbol;Acc:HGNC:12641]
517	ATP5MC2	6	67.2005	53.4351	13.7654	39.6696	ATP synthase membrane subunit c locus 2 [Source:HGNC Symbol;Acc:HGNC:842]
1351	COX8A	6	67.6548	53.2601	14.3947	38.8655	cytochrome c oxidase subunit 8A [Source:HGNC Symbol;Acc:HGNC:2294]
122704	MRPL52	6	98.1085	53.1284	44.9801	8.14834	mitochondrial ribosomal protein L52 [Source:HGNC Symbol;Acc:HGNC:16655]
6168	RPL37A	6	60.9614	53.0773	7.88414	45.1931	ribosomal protein L37a [Source:HGNC Symbol;Acc:HGNC:10348]
10273	STUB1	6	148.962	53.0026	95.9597	-42.9571	STIP1 homology and U-box containing protein 1 [Source:HGNC Symbol;Acc:HGNC:11427]
1337	COX6A1	6	63.7848	52.3308	11.454	40.8769	cytochrome c oxidase subunit 6A1(COX6A1)
4696	NDUFA3	6	92.5727	51.9288	40.6439	11.2849	NADH:ubiqui oxidoreductase subunit A3 [Source:HGNC Symbol;Acc:HGNC:7686]
6217	RPS16	6	60.0966	51.3547	8.7419	42.6128	ribosomal protein S16 [Source:HGNC Symbol;Acc:HGNC:10396]
84987	COX14	6	77.9318	51.2846	26.6471	24.6375	cytochrome c oxidase assembly factor COX14 [Source:HGNC Symbol;Acc:HGNC:28216]
51504	TRMT112	6	60.6711	51.1109	9.56017	41.5507	tRNA methyltransferase activator subunit 11-2 [Source:HGNC Symbol;Acc:HGNC:26940]
125988	MICOS13	6	117.59	51.0366	66.5532	-15.5166	mitochondrial contact site and cristae organizing system subunit 13 [Source:HGNC Symbol;Acc:HGNC:33702]
6157	RPL27A	6	57.3741	50.6084	6.76569	43.8427	ribosomal protein L27a(RPL27A)
6152	RPL24	6	60.4962	50.0341	10.4621	39.572	ribosomal protein L24(RPL24)
10169	SERF2	6	72.6763	49.9493	22.727	27.2223	small EDRK-rich factor 2 [Source:HGNC Symbol;Acc:HGNC:10757]
4715	NDUFB9	6	62.9978	49.8416	13.1561	36.6855	NADH:ubiqui oxidoreductase subunit B9 [Source:HGNC Symbol;Acc:HGNC:7704]
25824	PRDX5	6	68.1129	49.4221	18.6908	30.7313	peroxiredoxin 5 [Source:HGNC Symbol;Acc:HGNC:9355]
59286	UBL5	6	55.9796	48.9774	7.00217	41.9752	ubiquitin like 5 [Source:HGNC Symbol;Acc:HGNC:13736]
1327	COX4I1	6	62.0061	48.7371	13.269	35.4681	cytochrome c oxidase subunit 4I1 [Source:HGNC Symbol;Acc:HGNC:2265]
11258	DCTN3	6	84.9714	48.4616	36.5098	11.9518	dynactin subunit 3 [Source:HGNC Symbol;Acc:HGNC:2713]
6227	RPS21	6	54.976	48.217	6.75899	41.458	ribosomal protein S21 [Source:HGNC Symbol;Acc:HGNC:10409]
5204	PFDN5	6	57.4114	47.8387	9.57269	38.266	prefoldin subunit 5 [Source:HGNC Symbol;Acc:HGNC:8869]
2091	FBL	6	69.2625	47.4444	21.8181	25.6263	fibrillarin [Source:HGNC Symbol;Acc:HGNC:3599]
4716	NDUFB10	6	63.9801	47.0964	16.8838	30.2126	NADH:ubiquinone oxidoreductase subunit B10(NDUFB10)
6169	RPL38	6	54.4205	47.0802	7.34028	39.74	ribosomal protein L38 [Source:HGNC Symbol;Acc:HGNC:10349]
84326	METTL26	6	113.336	46.9106	66.4251	-19.5144	methyltransferase like 26 [Source:HGNC Symbol;Acc:HGNC:14141]
4726	NDUFS6	6	84.0195	46.5022	37.5173	8.98489	NADH:ubiqui oxidoreductase subunit S6 [Source:HGNC Symbol;Acc:HGNC:7713]
54998	AURKAIP1	6	136.781	46.3671	90.4142	-44.0471	aurora kinase A interacting protein 1 [Source:HGNC Symbol;Acc:HGNC:24114]
84337	ELOF1	6	116.181	46.2682	69.9128	-23.6446	elongation factor 1 [Source:HGNC Symbol;Acc:HGNC:28691]
6208	RPS14	6	53.2755	46.1796	7.09589	39.0838	ribosomal protein S14 [Source:HGNC Symbol;Acc:HGNC:10387]
6181	RPLP2	6	66.8326	46.0618	20.7709	25.2909	ribosomal protein lateral stalk subunit P2(RPLP2)
10093	ARPC4	6	91.4126	45.9724	45.4401	0.5323	actin related protein 2/3 complex subunit 4 [Source:HGNC Symbol;Acc:HGNC:707]
79002	TRIR	6	90.1405	45.9125	44.2281	1.68439	telomerase RNA component interacting RNase [Source:HGNC Symbol;Acc:HGNC:28424]
5691	PSMB3	6	57.8912	45.8678	12.0234	33.8444	proteasome 20S subunit beta 3(PSMB3)
51258	MRPL51	6	55.4751	45.7532	9.72192	36.0312	mitochondrial ribosomal protein L51 [Source:HGNC Symbol;Acc:HGNC:14044]
22921	MSRB2	6	62.2677	45.6955	16.5722	29.1233	methionine sulfoxide reductase B2(MSRB2)
2286	FKBP2	6	83.3911	45.2251	38.166	7.05904	FKBP prolyl isomerase 2 [Source:HGNC Symbol;Acc:HGNC:3718]
10245	TIMM17B	6	89.5924	45.2043	44.3881	0.816136	translocase of inner mitochondrial membrane 17B [Source:HGNC Symbol;Acc:HGNC:17310]
4708	NDUFB2	6	56.6773	45.1468	11.5305	33.6163	NADH:ubiquinone oxidoreductase subunit B2(NDUFB2)
284106	CISD3	6	83.2352	44.8027	38.4325	6.37021	CDGSH iron sulfur domain 3 [Source:HGNC Symbol;Acc:HGNC:27578]
54460	MRPS21	6	61.9754	44.7806	17.1948	27.5859	mitochondrial ribosomal protein S21 [Source:HGNC Symbol;Acc:HGNC:14046]
6167	RPL37	6	49.0883	44.6201	4.46816	40.152	ribosomal protein L37 [Source:HGNC Symbol;Acc:HGNC:10347]
60314	MYG1	6	129.303	44.5613	84.7416	-40.1803	MYG1 exonuclease(MYG1)
6155	RPL27	6	48.4845	44.2147	4.26981	39.9449	ribosomal protein L27 [Source:HGNC Symbol;Acc:HGNC:10328]
84316	NAA38	6	68.8529	43.7626	25.0903	18.6722	N-alpha-acetyltransferase 38, NatC auxiliary subunit [Source:HGNC Symbol;Acc:HGNC:28212]
6224	RPS20	6	49.2258	43.7323	5.49346	38.2389	ribosomal protein S20 [Source:HGNC Symbol;Acc:HGNC:10405]
79590	MRPL24	6	60.5906	43.5206	17.0701	26.4505	mitochondrial ribosomal protein L24 [Source:HGNC Symbol;Acc:HGNC:14037]
51255	RNF181	6	48.6416	43.504	5.13755	38.3665	ring finger protein 181 [Source:HGNC Symbol;Acc:HGNC:28037]
6881	TAF10	6	81.9817	43.4988	38.4829	5.01587	TATA-box binding protein associated factor 10(TAF10)
26472	PPP1R14B	6	92.4492	43.4637	48.9855	-5.52177	sapiens protein phosphatase 1 regulatory inhibitor subunit 14B(PPP1R14B)
6210	RPS15A	6	46.9245	43.2722	3.65228	39.6199	ribosomal protein S15a [Source:HGNC Symbol;Acc:HGNC:10389]
2109	ETFB	6	104.248	43.2374	61.011	-17.7737	electron transfer flavoprotein subunit beta [Source:HGNC Symbol;Acc:HGNC:3482]
84545	MRPL43	6	73.6561	42.715	30.941	11.774	mitochondrial ribosomal protein L43 [Source:HGNC Symbol;Acc:HGNC:14517]
8896	BUD31	6	71.58	42.6339	28.9461	13.6878	BUD31 homolog [Source:HGNC Symbol;Acc:HGNC:29629]
6161	RPL32	6	50.5996	42.5877	8.01187	34.5758	ribosomal protein L32 [Source:HGNC Symbol;Acc:HGNC:10336]
6165	RPL35A	6	47.421	42.4652	4.95576	37.5094	ribosomal protein L35a [Source:HGNC Symbol;Acc:HGNC:10345]
80194	TMEM134	6	138.991	42.3451	96.6459	-54.3008	transmembrane protein 134 [Source:HGNC Symbol;Acc:HGNC:26142]
10899	JTB	6	58.8616	42.3308	16.5308	25.8001	jumping translocation breakpoint [Source:HGNC Symbol;Acc:HGNC:6201]
55052	MRPL20	6	51.1035	42.1379	8.96558	33.1723	mitochondrial ribosomal protein L20 [Source:HGNC Symbol;Acc:HGNC:14478]
5438	POLR2I	6	70.3127	42.1361	28.1765	13.9596	RNA polymerase II subunit I(POLR2I)
9040	UBE2M	6	97.9814	42.004	55.9774	-13.9734	ubiquitin conjugating enzyme E2 M [Source:HGNC Symbol;Acc:HGNC:12491]
516	ATP5MC1	6	49.8541	41.8511	8.00295	33.8482	ATP synthase membrane subunit c locus 1 [Source:HGNC Symbol;Acc:HGNC:841]
11334	TUSC2	6	67.0316	41.613	25.4186	16.1944	tumor suppressor 2, mitochondrial calcium regulator [Source:HGNC Symbol;Acc:HGNC:17034]
6137	RPL13	6	67.7551	41.5288	26.2263	15.3026	ribosomal protein L13 [Source:HGNC Symbol;Acc:HGNC:10303]
128240	NAXE	6	69.1871	41.4268	27.7603	13.6665	NAD(P)HX epimerase [Source:HGNC Symbol;Acc:HGNC:18453]
8673	VAMP8	6	53.8456	41.391	12.4546	28.9363	vesicle associated membrane protein 8 [Source:HGNC Symbol;Acc:HGNC:12647]
51069	MRPL2	6	115.006	41.274	73.7321	-32.4581	mitochondrial ribosomal protein L2 [Source:HGNC Symbol;Acc:HGNC:14056]
83443	SF3B5	6	52.1684	41.1156	11.0528	30.0629	splicing factor 3b subunit 5 [Source:HGNC Symbol;Acc:HGNC:21083]
51142	CHCHD2	6	50.5715	41.0096	9.56195	31.4476	coiled-coil-helix-coiled-coil-helix domain containing 2 [Source:HGNC Symbol;Acc:HGNC:21645]
51367	POP5	6	66.2536	40.8547	25.399	15.4557	POP5 homolog, ribonuclease P/MRP subunit [Source:HGNC Symbol;Acc:HGNC:17689]
6923	ELOB	6	84.9189	40.6963	44.2226	-3.52632	elongin B [Source:HGNC Symbol;Acc:HGNC:11619]
84305	PYM1	6	69.7642	40.452	29.3121	11.1399	PYM homolog 1, exon junction complex associated factor [Source:HGNC Symbol;Acc:HGNC:30258]
10519	CIB1	6	81.5527	40.1441	41.4087	-1.26464	calcium and integrin binding 1 [Source:HGNC Symbol;Acc:HGNC:16920]
11267	SNF8	6	83.8769	40.1209	43.756	-3.63505	SNF8 subunit of ESCRT-II [Source:HGNC Symbol;Acc:HGNC:17028]
8815	BANF1	6	65.5365	39.8379	25.6987	14.1392	BAF nuclear assembly factor 1 [Source:HGNC Symbol;Acc:HGNC:17397]
4725	NDUFS5	6	50.6445	39.798	10.8465	28.9514	NADH:ubiqui oxidoreductase subunit S5 [Source:HGNC Symbol;Acc:HGNC:7712]
25873	RPL36	6	60.5773	39.7399	20.8374	18.9025	ribosomal protein L36 [Source:HGNC Symbol;Acc:HGNC:13631]
746	TMEM258	6	45.1147	39.6086	5.5061	34.1025	transmembrane protein 258 [Source:HGNC Symbol;Acc:HGNC:1164]
29100	TMEM208	6	45.8458	39.4784	6.36743	33.111	transmembrane protein 208 [Source:HGNC Symbol;Acc:HGNC:25015]
54539	NDUFB11	6	49.7688	39.4199	10.3489	29.071	NADH:ubiqui oxidoreductase subunit B11 [Source:HGNC Symbol;Acc:HGNC:20372]
29101	SSU72	6	75.6881	39.3766	36.3115	3.06512	SSU72 homolog, RNA polymerase II CTD phosphatase [Source:HGNC Symbol;Acc:HGNC:25016]
89891	DYNC2I2	6	120.651	39.2188	81.4325	-42.2137	dynein 2 intermediate chain 2 [Source:HGNC Symbol;Acc:HGNC:28296]
27089	UQCRQ	6	45.5291	39.2141	6.31506	32.899	ubiquinol-cytochrome c reductase complex III subunit VII [Source:HGNC Symbol;Acc:HGNC:29594]
27243	CHMP2A	6	59.9292	39.1855	20.7437	18.4418	charged multivesicular body protein 2A [Source:HGNC Symbol;Acc:HGNC:30216]
100128731	OST4	6	42.6824	39.1154	3.56697	35.5484	oligosaccharyltransferase complex subunit 4, non-catalytic [Source:HGNC Symbol;Acc:HGNC:32483]
55272	IMP3	6	49.8357	39.0673	10.7684	28.299	IMP U3 small nucleolar ribonucleoprotein 3 [Source:HGNC Symbol;Acc:HGNC:14497]
10632	ATP5MG	6	42.7878	38.9523	3.83546	35.1169	ATP synthase membrane subunit g(ATP5MG)
26521	TIMM8B	6	42.2146	38.5958	3.61882	34.9769	translocase of inner mitochondrial membrane 8 homolog B [Source:HGNC Symbol;Acc:HGNC:11818]
55011	PIH1D1	6	102.97	38.5817	64.3888	-25.8072	PIH1 domain containing 1 [Source:HGNC Symbol;Acc:HGNC:26075]
6209	RPS15	6	73.2682	38.5089	34.7593	3.74954	ribosomal protein S15 [Source:HGNC Symbol;Acc:HGNC:10388]
90480	GADD45GIP1	6	89.0252	38.3501	50.6751	-12.325	GADD45G interacting protein 1 [Source:HGNC Symbol;Acc:HGNC:29996]
6223	RPS19	6	54.6467	38.2787	16.368	21.9107	ribosomal protein S19 [Source:HGNC Symbol;Acc:HGNC:10402]
1175	AP2S1	6	79.5354	37.9562	41.5792	-3.62304	adaptor related protein complex 2 subunit sigma 1 [Source:HGNC Symbol;Acc:HGNC:565]
6748	SSR4	6	56.6666	37.9064	18.7602	19.1463	signal sequence receptor subunit 4 [Source:HGNC Symbol;Acc:HGNC:11326]
65003	MRPL11	6	45.2467	37.8998	7.34686	30.553	mitochondrial ribosomal protein L11 [Source:HGNC Symbol;Acc:HGNC:14042]
3835	KIF22	6	95.3119	37.8823	57.4296	-19.5472	kinesin family member 22 [Source:HGNC Symbol;Acc:HGNC:6391]
6132	RPL8	6	72.6459	37.7474	34.8985	2.84896	ribosomal protein L8 [Source:HGNC Symbol;Acc:HGNC:10368]
54935	DUSP23	6	70.6854	37.5001	33.1852	4.31491	dual specificity phosphatase 23 [Source:HGNC Symbol;Acc:HGNC:21480]
282969	FUOM	6	81.9623	37.4029	44.5594	-7.15657	fucose mutarotase [Source:HGNC Symbol;Acc:HGNC:24733]
5439	POLR2J	6	84.1434	37.3945	46.7489	-9.35446	RNA polymerase II subunit J [Source:HGNC Symbol;Acc:HGNC:9197]
51117	COQ4	6	146.111	37.3598	108.751	-71.3909	coenzyme Q4 [Source:HGNC Symbol;Acc:HGNC:19693]
341	APOC1	6	49.4127	37.3257	12.0871	25.2386	apolipoprotein C1 [Source:HGNC Symbol;Acc:HGNC:607]
5692	PSMB4	6	45.2926	37.2328	8.05973	29.1731	proteasome 20S subunit beta 4(PSMB4)
5437	POLR2H	6	97.729	37.2113	60.5177	-23.3065	RNA polymerase II, I and III subunit H [Source:HGNC Symbol;Acc:HGNC:9195]
55352	COPRS	6	49.0511	37.2092	11.8419	25.3672	coordinator of PRMT5 and differentiation stimulator [Source:HGNC Symbol;Acc:HGNC:28848]
84153	RNASEH2C	6	111.124	37.1858	73.9382	-36.7523	ribonuclease H2 subunit C [Source:HGNC Symbol;Acc:HGNC:24116]
9556	ATP5MJ	6	45.3045	36.9472	8.35724	28.59	ATP synthase membrane subunit j [Source:HGNC Symbol;Acc:HGNC:1188]
27429	HTRA2	6	82.5947	36.8504	45.7442	-8.89382	HtrA serine peptidase 2 [Source:HGNC Symbol;Acc:HGNC:14348]
6159	RPL29	6	60.5446	36.8194	23.7252	13.0943	ribosomal protein L29 [Source:HGNC Symbol;Acc:HGNC:10331]
51264	MRPL27	6	44.6698	36.7681	7.90174	28.8663	mitochondrial ribosomal protein L27 [Source:HGNC Symbol;Acc:HGNC:14483]
6834	SURF1	6	59.3506	36.5818	22.7688	13.813	SURF1 cytochrome c oxidase assembly factor [Source:HGNC Symbol;Acc:HGNC:11474]
1978	EIF4EBP1	6	77.8153	36.486	41.3292	-4.84319	eukaryotic translation initiation factor 4E binding protein 1 [Source:HGNC Symbol;Acc:HGNC:3288]
124446	TMEM219	6	56.1548	36.4164	19.7384	16.678	transmembrane protein 219 [Source:HGNC Symbol;Acc:HGNC:25201]
54939	COMMD4	6	113.975	36.23	77.745	-41.5149	COMM domain containing 4 [Source:HGNC Symbol;Acc:HGNC:26027]
51035	UBXN1	6	113.598	36.1749	77.4234	-41.2485	UBX domain protein 1 [Source:HGNC Symbol;Acc:HGNC:18402]
1716	DGUOK	6	56.8655	35.879	20.9865	14.8924	deoxyguanosine kinase [Source:HGNC Symbol;Acc:HGNC:2858]
23587	ELP5	6	63.6373	35.8372	27.8001	8.03715	elongator acetyltransferase complex subunit 5 [Source:HGNC Symbol;Acc:HGNC:30617]
6176	RPLP1	6	55.7437	35.7195	20.0242	15.6953	ribosomal protein lateral stalk subunit P1 [Source:HGNC Symbol;Acc:HGNC:10372]
23521	RPL13A	6	59.0775	35.6835	23.394	12.2895	ribosomal protein L13a [Source:HGNC Symbol;Acc:HGNC:10304]
1329	COX5B	6	41.5513	35.3593	6.19203	29.1672	cytochrome c oxidase subunit 5B [Source:HGNC Symbol;Acc:HGNC:2269]
65993	MRPS34	6	112.075	35.1593	76.9153	-41.756	mitochondrial ribosomal protein S34 [Source:HGNC Symbol;Acc:HGNC:16618]
8721	EDF1	6	93.4854	34.8586	58.6268	-23.7682	endothelial differentiation related factor 1 [Source:HGNC Symbol;Acc:HGNC:3164]
9978	RBX1	6	41.9314	34.7123	7.21908	27.4932	ring-box 1 [Source:HGNC Symbol;Acc:HGNC:9928]
128308	MRPL55	6	112.652	34.6964	77.9561	-43.2597	mitochondrial ribosomal protein L55 [Source:HGNC Symbol;Acc:HGNC:16686]
6135	RPL11	6	38.0505	34.4523	3.59817	30.8541	ribosomal protein L11 [Source:HGNC Symbol;Acc:HGNC:10301]
79042	TSEN34	6	74.3042	34.4441	39.86	-5.41592	tRNA splicing endonuclease subunit 34 [Source:HGNC Symbol;Acc:HGNC:15506]
138716	RPP25L	6	73.2838	34.4367	38.8471	-4.4104	ribonuclease P/MRP subunit p25 like [Source:HGNC Symbol;Acc:HGNC:19909]
91582	RPS19BP1	6	97.3698	34.2092	63.1606	-28.9514	sapiens ribosomal protein S19 binding protein 1(RPS19BP1)
83638	C11orf68	6	132.466	34.1686	98.2971	-64.1286	chromosome 11 open reading frame 68 [Source:HGNC Symbol;Acc:HGNC:28801]
51287	COA4	6	42.3741	34.0513	8.3228	25.7285	cytochrome c oxidase assembly factor 4 homolog [Source:HGNC Symbol;Acc:HGNC:24604]
29085	PHPT1	6	137.219	33.9449	103.274	-69.329	phosphohistidine phosphatase 1 [Source:HGNC Symbol;Acc:HGNC:30033]
78988	MRPL57	6	45.065	33.8379	11.2271	22.6108	mitochondrial ribosomal protein L57 [Source:HGNC Symbol;Acc:HGNC:14514]
116541	MRPL54	6	49.3603	33.6909	15.6694	18.0215	mitochondrial ribosomal protein L54 [Source:HGNC Symbol;Acc:HGNC:16685]
8636	SSNA1	6	126.362	33.6232	92.7391	-59.116	SS nuclear autoantigen 1 [Source:HGNC Symbol;Acc:HGNC:11321]
25855	BRMS1	6	124.501	33.6217	90.8791	-57.2574	BRMS1 transcriptional repressor and anoikis regulator [Source:HGNC Symbol;Acc:HGNC:17262]
84299	MIEN1	6	44.4939	33.5482	10.9457	22.6025	migration and invasion enhancer 1 [Source:HGNC Symbol;Acc:HGNC:28230]
6205	RPS11	6	38.6017	33.5326	5.06912	28.4635	ribosomal protein S11 [Source:HGNC Symbol;Acc:HGNC:10384]
84300	UQCC2	6	58.5855	33.5223	25.0632	8.45908	ubiquinol-cytochrome c reductase complex assembly factor 2 [Source:HGNC Symbol;Acc:HGNC:21237]
6164	RPL34	6	40.498	33.4597	7.03833	26.4214	ribosomal protein L34 [Source:HGNC Symbol;Acc:HGNC:10340]
55850	USE1	6	84.5145	33.4269	51.0876	-17.6607	unconventional SNARE in the ER 1 [Source:HGNC Symbol;Acc:HGNC:30882]
4201	MEA1	6	39.4413	33.3564	6.08496	27.2714	male-enhanced antigen 1 [Source:HGNC Symbol;Acc:HGNC:6986]
201254	CENPX	6	91.5916	33.3413	58.2503	-24.909	centromere protein X [Source:HGNC Symbol;Acc:HGNC:11422]
6170	RPL39	6	36.7714	33.2765	3.49498	29.7815	ribosomal protein L39 [Source:HGNC Symbol;Acc:HGNC:10350]
10591	DNPH1	6	93.025	33.1839	59.8411	-26.6572	2'-deoxynucleoside 5'-phosphate N-hydrolase 1 [Source:HGNC Symbol;Acc:HGNC:21218]
10084	PQBP1	6	157.78	33.1305	124.649	-91.5189	polyglutamine binding protein 1 [Source:HGNC Symbol;Acc:HGNC:9330]
27335	EIF3K	6	42.6876	32.9107	9.77692	23.1338	eukaryotic translation initiation factor 3 subunit K [Source:HGNC Symbol;Acc:HGNC:24656]
23410	SIRT3	6	119.551	32.658	86.8929	-54.2349	sirtuin 3 [Source:HGNC Symbol;Acc:HGNC:14931]
6203	RPS9	6	55.4765	32.4644	23.0121	9.45224	ribosomal protein S9 [Source:HGNC Symbol;Acc:HGNC:10442]
64949	MRPS26	6	68.041	32.4303	35.6108	-3.1805	mitochondrial ribosomal protein S26 [Source:HGNC Symbol;Acc:HGNC:14045]
25906	ANAPC15	6	59.9679	32.2354	27.7325	4.50297	anaphase promoting complex subunit 15 [Source:HGNC Symbol;Acc:HGNC:24531]
65005	MRPL9	6	54.1025	32.1275	21.975	10.1525	mitochondrial ribosomal protein L9 [Source:HGNC Symbol;Acc:HGNC:14277]
51372	TMA7	6	36.9869	32.0917	4.89518	27.1965	translation machinery associated 7 homolog [Source:HGNC Symbol;Acc:HGNC:26932]
219927	MRPL21	6	38.0577	31.9746	6.08315	25.8914	mitochondrial ribosomal protein L21 [Source:HGNC Symbol;Acc:HGNC:14479]
60673	ATG101	6	77.0442	31.6564	45.3878	-13.7314	autophagy related 101 [Source:HGNC Symbol;Acc:HGNC:25679]
1212	CLTB	6	142.578	31.6414	110.937	-79.2951	clathrin light chain B [Source:HGNC Symbol;Acc:HGNC:2091]
4946	OAZ1	6	66.1405	31.5398	34.6007	-3.06084	ornithine decarboxylase antizyme 1 [Source:HGNC Symbol;Acc:HGNC:8095]
64975	MRPL41	6	79.8568	31.5252	48.3316	-16.8064	mitochondrial ribosomal protein L41 [Source:HGNC Symbol;Acc:HGNC:14492]
9973	CCS	6	123.18	31.5236	91.6569	-60.1333	copper chaperone for superoxide dismutase [Source:HGNC Symbol;Acc:HGNC:1613]
374659	HDDC3	6	52.9675	31.4984	21.4691	10.0294	HD domain containing 3 [Source:HGNC Symbol;Acc:HGNC:30522]
6888	TALDO1	6	79.1876	31.4418	47.7458	-16.3041	transaldolase 1 [Source:HGNC Symbol;Acc:HGNC:11559]
6166	RPL36AL	6	45.4864	31.3408	14.1456	17.1953	ribosomal protein L36a like [Source:HGNC Symbol;Acc:HGNC:10346]
114049	BUD23	6	60.7988	31.259	29.5398	1.71917	BUD23 rRNA methyltransferase and ribosome maturation factor [Source:HGNC Symbol;Acc:HGNC:16405]
1936	EEF1D	6	110.241	31.2432	78.9979	-47.7547	eukaryotic translation elongation factor 1 delta [Source:HGNC Symbol;Acc:HGNC:3211]
91689	SMDT1	6	36.4734	31.1325	5.34083	25.7917	single-pass membrane protein with aspartate rich tail 1 [Source:HGNC Symbol;Acc:HGNC:25055]
51529	ANAPC11	6	74.393	30.9254	43.4676	-12.5421	anaphase promoting complex subunit 11 [Source:HGNC Symbol;Acc:HGNC:14452]
374882	TMEM205	6	88.3187	30.765	57.5537	-26.7887	transmembrane protein 205 [Source:HGNC Symbol;Acc:HGNC:29631]
10063	COX17	6	37.1628	30.7017	6.46113	24.2405	cytochrome c oxidase copper chaperone COX17 [Source:HGNC Symbol;Acc:HGNC:2264]
150678	COPS9	6	35.8046	30.6172	5.18738	25.4298	COP9 signalosome subunit 9 [Source:HGNC Symbol;Acc:HGNC:21314]
27183	VPS4A	6	73.245	30.5563	42.6887	-12.1324	vacuolar protein sorting 4 homolog A [Source:HGNC Symbol;Acc:HGNC:13488]
2879	GPX4	6	86.4752	30.2333	56.2419	-26.0086	glutathione peroxidase 4 [Source:HGNC Symbol;Acc:HGNC:4556]
55111	PLEKHJ1	6	118.003	30.2203	87.7827	-57.5624	pleckstrin homology domain containing J1 [Source:HGNC Symbol;Acc:HGNC:18211]
414919	C8orf82	6	105.437	29.9068	75.5307	-45.6238	chromosome 8 open reading frame 82 [Source:HGNC Symbol;Acc:HGNC:33826]
54948	MRPL16	6	36.1205	29.869	6.2515	23.6175	mitochondrial ribosomal protein L16 [Source:HGNC Symbol;Acc:HGNC:14476]
28956	LAMTOR2	6	41.1457	29.7506	11.3951	18.3555	late endosomal/lysosomal adaptor, MAPK and MTOR activator 2 [Source:HGNC Symbol;Acc:HGNC:29796]
6895	TARBP2	6	111.642	29.736	81.9064	-52.1704	TARBP2 subunit of RISC loading complex [Source:HGNC Symbol;Acc:HGNC:11569]
6628	SNRPB	6	91.9958	29.6541	62.3417	-32.6877	small nuclear ribonucleoprotein polypeptides B and B1 [Source:HGNC Symbol;Acc:HGNC:11153]
285367	RPUSD3	6	102.42	29.5662	72.8535	-43.2872	RNA pseudouridine synthase D3 [Source:HGNC Symbol;Acc:HGNC:28437]
4913	NTHL1	6	91.081	29.2663	61.8146	-32.5483	nth like DNA glycosylase 1 [Source:HGNC Symbol;Acc:HGNC:8028]
79086	SMIM7	6	40.1716	29.1384	11.0332	18.1052	small integral membrane protein 7 [Source:HGNC Symbol;Acc:HGNC:28419]
10471	PFDN6	6	42.2847	29.1299	13.1548	15.9751	prefoldin subunit 6 [Source:HGNC Symbol;Acc:HGNC:4926]
83707	TRPT1	6	94.2474	29.1122	65.1352	-36.023	tRNA phosphotransferase 1 [Source:HGNC Symbol;Acc:HGNC:20316]
6697	SPR	6	47.3257	29.011	18.3146	10.6964	sepiapterin reductase [Source:HGNC Symbol;Acc:HGNC:11257]
79622	SNRNP25	6	40.714	29.0076	11.7064	17.3013	small nuclear ribonucleoprotein U11/U12 subunit 25 [Source:HGNC Symbol;Acc:HGNC:14161]
4809	SNU13	6	35.9847	28.948	7.0367	21.9112	small nuclear ribonucleoprotein 13 [Source:HGNC Symbol;Acc:HGNC:7819]
10567	RABAC1	6	101.688	28.8164	72.8714	-44.055	Rab acceptor 1 [Source:HGNC Symbol;Acc:HGNC:9794]
4707	NDUFB1	6	36.2775	28.6562	7.62131	21.0349	NADH:ubiqui oxidoreductase subunit B1 [Source:HGNC Symbol;Acc:HGNC:7695]
54987	CZIB	6	60.275	28.586	31.689	-3.10302	CXXC motif containing zinc binding protein [Source:HGNC Symbol;Acc:HGNC:26059]
57819	LSM2	6	41.9847	28.5719	13.4128	15.1591	LSM2 homolog, U6 small nuclear RNA and mRNA degradation associated(LSM2)
2063	NR2F6	6	91.956	28.5582	63.3978	-34.8395	nuclear receptor subfamily 2 group F member 6 [Source:HGNC Symbol;Acc:HGNC:7977]
6142	RPL18A	6	76.4846	28.532	47.9526	-19.4206	ribosomal protein L18a [Source:HGNC Symbol;Acc:HGNC:10311]
6207	RPS13	6	34.3096	28.5204	5.78919	22.7312	ribosomal protein S13 [Source:HGNC Symbol;Acc:HGNC:10386]
9274	BCL7C	6	95.2366	28.2296	67.007	-38.7775	BAF chromatin remodeling complex subunit BCL7C [Source:HGNC Symbol;Acc:HGNC:1006]
3338	DNAJC4	6	115.15	28.1683	86.982	-58.8137	DnaJ heat shock protein family (Hsp40) member C4 [Source:HGNC Symbol;Acc:HGNC:5271]
81892	SLIRP	6	32.1288	28.1617	3.9671	24.1946	SRA stem-loop interacting RNA binding protein [Source:HGNC Symbol;Acc:HGNC:20495]
84336	TMEM101	6	51.6451	28.1599	23.4852	4.67471	transmembrane protein 101 [Source:HGNC Symbol;Acc:HGNC:28653]
28971	AAMDC	6	36.0313	27.9221	8.10925	19.8128	adipogenesis associated Mth938 domain containing [Source:HGNC Symbol;Acc:HGNC:30205]
400916	CHCHD10	6	62.1795	27.8746	34.3049	-6.43023	coiled-coil-helix-coiled-coil-helix domain containing 10 [Source:HGNC Symbol;Acc:HGNC:15559]
113246	C12orf57	6	57.8497	27.5825	30.2671	-2.68457	chromosome 12 open reading frame 57 [Source:HGNC Symbol;Acc:HGNC:29521]
6144	RPL21	6	30.904	27.5654	3.33865	24.2267	ribosomal protein L21 [Source:HGNC Symbol;Acc:HGNC:10313]
57470	LRRC47	6	115.047	27.5387	87.5086	-59.9699	leucine rich repeat containing 47(LRRC47)
9997	SCO2	6	106.811	27.512	79.2991	-51.787	synthesis of cytochrome C oxidase 2 [Source:HGNC Symbol;Acc:HGNC:10604]
8402	SLC25A11	6	94.1148	27.4703	66.6445	-39.1742	solute carrier family 25 member 11 [Source:HGNC Symbol;Acc:HGNC:10981]
6143	RPL19	6	35.0166	27.457	7.55953	19.8975	ribosomal protein L19 [Source:HGNC Symbol;Acc:HGNC:10312]
10248	POP7	6	55.7712	27.3812	28.39	-1.00881	POP7 homolog, ribonuclease P/MRP subunit [Source:HGNC Symbol;Acc:HGNC:19949]
83460	EMC6	6	46.9951	27.2428	19.7523	7.49049	ER membrane protein complex subunit 6 [Source:HGNC Symbol;Acc:HGNC:28430]
4258	MGST2	6	33.4888	27.2101	6.27863	20.9315	microsomal glutathione S-transferase 2 [Source:HGNC Symbol;Acc:HGNC:7063]
51226	COPZ2	6	45.7323	27.1473	18.585	8.56236	COPI coat complex subunit zeta 2 [Source:HGNC Symbol;Acc:HGNC:19356]
6230	RPS25	6	30.0148	27.1174	2.89735	24.2201	ribosomal protein S25(RPS25)
1349	COX7B	6	33.134	26.9591	6.1749	20.7842	cytochrome c oxidase subunit 7B [Source:HGNC Symbol;Acc:HGNC:2291]
533	ATP6V0B	6	40.186	26.7704	13.4156	13.3548	ATPase H+ transporting V0 subunit b [Source:HGNC Symbol;Acc:HGNC:861]
83658	DYNLRB1	6	73.6543	26.7309	46.9235	-20.1926	dynein light chain roadblock-type 1(DYNLRB1)
51204	TACO1	6	45.6236	26.5914	19.0322	7.5592	translational activator of cytochrome c oxidase I(TACO1)
79629	OCEL1	6	99.6815	26.4716	73.2099	-46.7384	occludin/ELL domain containing 1 [Source:HGNC Symbol;Acc:HGNC:26221]
2010	EMD	6	70.3051	26.4425	43.8626	-17.4201	emerin [Source:HGNC Symbol;Acc:HGNC:3331]
149951	COMMD7	6	37.8488	26.4364	11.4124	15.024	COMM domain containing 7 [Source:HGNC Symbol;Acc:HGNC:16223]
79641	ROGDI	6	140.453	26.4258	114.028	-87.602	rogdi atypical leucine zipper [Source:HGNC Symbol;Acc:HGNC:29478]
6130	RPL7A	6	33.6627	26.3894	7.27328	19.1161	ribosomal protein L7a [Source:HGNC Symbol;Acc:HGNC:10364]
118487	CHCHD1	6	32.3978	26.2667	6.13107	20.1356	coiled-coil-helix-coiled-coil-helix domain containing 1 [Source:HGNC Symbol;Acc:HGNC:23518]
4637	MYL6	6	44.3473	26.2601	18.0872	8.17287	myosin light chain 6 [Source:HGNC Symbol;Acc:HGNC:7587]
55505	NOP10	6	29.8829	26.1415	3.74141	22.4001	NOP10 ribonucleoprotein [Source:HGNC Symbol;Acc:HGNC:14378]
345	APOC3	6	42.552	26.139	16.413	9.72605	apolipoprotein C3 [Source:HGNC Symbol;Acc:HGNC:610]
7923	HSD17B8	6	43.2865	26.0039	17.2826	8.72134	hydroxysteroid 17-beta dehydrogenase 8 [Source:HGNC Symbol;Acc:HGNC:3554]
8192	CLPP	6	79.3709	25.9737	53.3971	-27.4234	caseinolytic mitochondrial matrix peptidase proteolytic subunit [Source:HGNC Symbol;Acc:HGNC:2084]
54543	TOMM7	6	29.3411	25.9035	3.43756	22.466	translocase of outer mitochondrial membrane 7(TOMM7)
9349	RPL23	6	28.6349	25.777	2.85791	22.9191	ribosomal protein L23 [Source:HGNC Symbol;Acc:HGNC:10316]
64976	MRPL40	6	29.5852	25.7318	3.85345	21.8783	mitochondrial ribosomal protein L40 [Source:HGNC Symbol;Acc:HGNC:14491]
375757	SWI5	6	46.1429	25.5402	20.6026	4.9376	SWI5 homologous recombination repair protein [Source:HGNC Symbol;Acc:HGNC:31412]
2671	GFER	6	81.4327	25.5178	55.9149	-30.3971	growth factor, augmenter of liver regeneration(GFER)
6631	SNRPC	6	34.5973	25.3119	9.28545	16.0264	small nuclear ribonucleoprotein polypeptide C(SNRPC)
112752	IFT43	6	47.448	25.2817	22.1663	3.11542	intraflagellar transport 43 [Source:HGNC Symbol;Acc:HGNC:29669]
7580	ZNF32	6	37.4037	25.2643	12.1394	13.1248	zinc finger protein 32 [Source:HGNC Symbol;Acc:HGNC:13095]
25804	LSM4	6	50.9395	25.2349	25.7046	-0.469732	LSM4 homolog, U6 small nuclear RNA and mRNA degradation associated [Source:HGNC Symbol;Acc:HGNC:17259]
23016	EXOSC7	6	44.9502	25.2332	19.717	5.51625	exosome component 7 [Source:HGNC Symbol;Acc:HGNC:28112]
284184	NDUFAF8	6	41.7234	25.196	16.5274	8.66859	NADH:ubiqui oxidoreductase complex assembly factor 8 [Source:HGNC Symbol;Acc:HGNC:33551]
93974	ATP5IF1	6	48.9833	25.1675	23.8159	1.35158	ATP synthase inhibitory factor subunit 1 [Source:HGNC Symbol;Acc:HGNC:871]
84277	DNAJC30	6	55.2678	25.1232	30.1446	-5.02142	DnaJ heat shock protein family (Hsp40) member C30 [Source:HGNC Symbol;Acc:HGNC:16410]
6187	RPS2	6	42.0067	25.0732	16.9335	8.13969	ribosomal protein S2(RPS2)
84967	LSM10	6	37.2595	24.888	12.3715	12.5164	LSM10, U7 small nuclear RNA associated(LSM10)
6637	SNRPG	6	28.9833	24.8316	4.15167	20.6799	small nuclear ribonucleoprotein polypeptide G [Source:HGNC Symbol;Acc:HGNC:11163]
10476	ATP5PD	6	31.3368	24.7837	6.55309	18.2306	ATP synthase peripheral stalk subunit d [Source:HGNC Symbol;Acc:HGNC:845]
6183	MRPS12	6	69.9599	24.7636	45.1963	-20.4326	mitochondrial ribosomal protein S12 [Source:HGNC Symbol;Acc:HGNC:10380]
127687	C1orf122	6	55.3963	24.6208	30.7755	-6.1547	chromosome 1 open reading frame 122 [Source:HGNC Symbol;Acc:HGNC:24789]
374395	TMEM179B	6	36.2883	24.5056	11.7827	12.7229	transmembrane protein 179B [Source:HGNC Symbol;Acc:HGNC:33744]
94107	TMEM203	6	41.1277	24.4231	16.7046	7.7185	transmembrane protein 203 [Source:HGNC Symbol;Acc:HGNC:28217]
25776	CBY1	6	53.1818	24.3129	28.8689	-4.55606	chibby family member 1, beta catenin antagonist [Source:HGNC Symbol;Acc:HGNC:1307]
339487	ZBTB8OS	6	30.2475	24.2125	6.03501	18.1775	zinc finger and BTB domain containing 8 opposite strand [Source:HGNC Symbol;Acc:HGNC:24094]
9552	SPAG7	6	47.407	24.1625	23.2445	0.917991	sperm associated antigen 7 [Source:HGNC Symbol;Acc:HGNC:11216]
51181	DCXR	6	54.6684	24.1253	30.5431	-6.41778	dicarbonyl and L-xylulose reductase [Source:HGNC Symbol;Acc:HGNC:18985]
5919	RARRES2	6	79.1566	24.1013	55.0553	-30.9541	retinoic acid receptor responder 2 [Source:HGNC Symbol;Acc:HGNC:9868]
6160	RPL31	6	27.0561	24.0515	3.00461	21.0468	ribosomal protein L31 [Source:HGNC Symbol;Acc:HGNC:10334]
5436	POLR2G	6	28.2296	24.0222	4.20744	19.8147	RNA polymerase II subunit G [Source:HGNC Symbol;Acc:HGNC:9194]
29796	UQCR10	6	26.3228	23.8039	2.5189	21.285	ubiquinol-cytochrome c reductase, complex III subunit X [Source:HGNC Symbol;Acc:HGNC:30863]
131601	TPRA1	6	111.661	23.8018	87.8596	-64.0578	transmembrane protein adipocyte associated 1 [Source:HGNC Symbol;Acc:HGNC:30413]
28974	C19orf53	6	35.9654	23.798	12.1674	11.6306	sapiens chromosome 19 open reading frame 53(C19orf53)
25915	NDUFAF3	6	46.004	23.6652	22.3388	1.32644	NADH:ubiqui oxidoreductase complex assembly factor 3 [Source:HGNC Symbol;Acc:HGNC:29918]
6136	RPL12	6	31.1561	23.3774	7.77872	15.5987	ribosomal protein L12 [Source:HGNC Symbol;Acc:HGNC:10302]
150684	COMMD1	6	27.0986	23.3746	3.72398	19.6506	copper metabolism domain containing 1 [Source:HGNC Symbol;Acc:HGNC:23024]
51116	MRPS2	6	73.4872	23.341	50.1463	-26.8053	mitochondrial ribosomal protein S2 [Source:HGNC Symbol;Acc:HGNC:14495]
514	ATP5F1E	6	33.2142	23.2657	9.94851	13.3171	ATP synthase F1 subunit epsilon [Source:HGNC Symbol;Acc:HGNC:838]
93129	ORAI3	6	42.9328	23.2611	19.6718	3.58931	ORAI calcium release-activated calcium modulator 3 [Source:HGNC Symbol;Acc:HGNC:28185]
51024	FIS1	6	37.8848	23.1654	14.7194	8.44602	fission, mitochondrial 1 [Source:HGNC Symbol;Acc:HGNC:21689]
30834	POLR1H	6	31.6289	23.1247	8.50424	14.6204	RNA polymerase I subunit H [Source:HGNC Symbol;Acc:HGNC:13182]
4694	NDUFA1	6	25.5454	23.081	2.46447	20.6165	NADH:ubiqui oxidoreductase subunit A1 [Source:HGNC Symbol;Acc:HGNC:7683]
5710	PSMD4	6	50.8471	23.0051	27.8419	-4.83679	proteasome 26S subunit ubiquitin receptor, non-ATPase 4 [Source:HGNC Symbol;Acc:HGNC:9561]
1984	EIF5A	6	45.3046	22.9387	22.366	0.572728	eukaryotic translation initiation factor 5A [Source:HGNC Symbol;Acc:HGNC:3300]
4706	NDUFAB1	6	29.9118	22.8507	7.06108	15.7896	NADH:ubiqui oxidoreductase subunit AB1 [Source:HGNC Symbol;Acc:HGNC:7694]
64928	MRPL14	6	27.9444	22.8375	5.1069	17.7306	mitochondrial ribosomal protein L14 [Source:HGNC Symbol;Acc:HGNC:14279]
63875	MRPL17	6	30.4676	22.7357	7.73188	15.0039	mitochondrial ribosomal protein L17 [Source:HGNC Symbol;Acc:HGNC:14053]
7388	UQCRH	6	26.2517	22.6482	3.60351	19.0447	ubiquinol-cytochrome c reductase hinge protein [Source:HGNC Symbol;Acc:HGNC:12590]
192286	HIGD2A	6	47.9103	22.6412	25.2692	-2.62797	HIG1 hypoxia inducible domain family member 2A [Source:HGNC Symbol;Acc:HGNC:28311]
197370	NSMCE1	6	29.2504	22.6273	6.62314	16.0041	NSE1 homolog, SMC5-SMC6 complex component [Source:HGNC Symbol;Acc:HGNC:29897]
7979	SEM1	6	33.1274	22.4589	10.6685	11.7904	SEM1 26S proteasome subunit [Source:HGNC Symbol;Acc:HGNC:10845]
10189	ALYREF	6	54.5193	22.4164	32.1028	-9.68641	Aly/REF export factor [Source:HGNC Symbol;Acc:HGNC:19071]
84798	C19orf48	6	70.0905	22.0781	48.0123	-25.9342	chromosome 19 open reading frame 48 [Source:HGNC Symbol;Acc:HGNC:29667]
23583	SMUG1	6	31.8205	22.0063	9.81419	12.1921	single-strand-selective monofunctional uracil-DNA glycosylase 1 [Source:HGNC Symbol;Acc:HGNC:17148]
9482	STX8	6	26.6641	21.906	4.75815	17.1478	syntaxin 8 [Source:HGNC Symbol;Acc:HGNC:11443]
11315	PARK7	6	25.2253	21.8909	3.33435	18.5566	Parkinsonism associated deglycase [Source:HGNC Symbol;Acc:HGNC:16369]
1350	COX7C	6	29.916	21.8263	8.08973	13.7366	cytochrome c oxidase subunit 7C [Source:HGNC Symbol;Acc:HGNC:2292]
5202	PFDN2	6	31.8761	21.6663	10.2098	11.4566	prefoldin subunit 2 [Source:HGNC Symbol;Acc:HGNC:8867]
54458	PRR13	6	38.9911	21.4621	17.529	3.93317	proline rich 13(PRR13)
54859	ELP6	6	40.4309	21.164	19.2669	1.89716	elongator acetyltransferase complex subunit 6 [Source:HGNC Symbol;Acc:HGNC:25976]
90871	DMAC1	6	24.151	21.0092	3.14177	17.8674	distal membrane arm assembly component 1 [Source:HGNC Symbol;Acc:HGNC:30536]
400569	MED11	6	51.362	20.954	30.408	-9.45403	mediator complex subunit 11 [Source:HGNC Symbol;Acc:HGNC:32687]
81532	MOB2	6	88.3885	20.9492	67.4393	-46.49	MOB kinase activator 2 [Source:HGNC Symbol;Acc:HGNC:24904]
56655	POLE4	6	28.2039	20.9239	7.28	13.6439	DNA polymerase epsilon 4, accessory subunit [Source:HGNC Symbol;Acc:HGNC:18755]
10204	NUTF2	6	25.3765	20.8552	4.52132	16.3339	nuclear transport factor 2 [Source:HGNC Symbol;Acc:HGNC:13722]
51374	ATRAID	6	23.0712	20.7079	2.36337	18.3445	all-trans retinoic acid induced differentiation factor [Source:HGNC Symbol;Acc:HGNC:24090]
3396	MRPL58	6	24.647	20.6876	3.95935	16.7283	mitochondrial ribosomal protein L58 [Source:HGNC Symbol;Acc:HGNC:5359]
26063	DECR2	6	83.1053	20.6713	62.4339	-41.7626	2,4-dienoyl-CoA reductase 2 [Source:HGNC Symbol;Acc:HGNC:2754]
1019	CDK4	6	30.5233	20.5838	9.93948	10.6443	cyclin dependent kinase 4 [Source:HGNC Symbol;Acc:HGNC:1773]
125150	ZSWIM7	6	34.8013	20.5512	14.2501	6.30106	zinc finger SWIM-type containing 7 [Source:HGNC Symbol;Acc:HGNC:26993]
64963	MRPS11	6	37.1767	20.5401	16.6365	3.90364	mitochondrial ribosomal protein S11 [Source:HGNC Symbol;Acc:HGNC:14050]
116447	TOP1MT	6	118.39	20.5222	97.8678	-77.3456	DNA topoisomerase I mitochondrial [Source:HGNC Symbol;Acc:HGNC:29787]
140576	S100A16	6	42.8319	20.4156	22.4163	-2.00069	S100 calcium binding protein A16 [Source:HGNC Symbol;Acc:HGNC:20441]
6228	RPS23	6	22.6819	20.3808	2.30114	18.0796	ribosomal protein S23 [Source:HGNC Symbol;Acc:HGNC:10410]
6048	RNF5	6	24.1686	20.3537	3.8149	16.5388	ring finger protein 5 [Source:HGNC Symbol;Acc:HGNC:10068]
51734	MSRB1	6	47.192	20.3105	26.8816	-6.57113	methionine sulfoxide reductase B1 [Source:HGNC Symbol;Acc:HGNC:14133]
10456	HAX1	6	25.1231	20.2862	4.83686	15.4494	HCLS1 associated protein X-1 [Source:HGNC Symbol;Acc:HGNC:16915]
5694	PSMB6	6	29.1435	20.2423	8.90125	11.341	proteasome 20S subunit beta 6 [Source:HGNC Symbol;Acc:HGNC:9543]
5695	PSMB7	6	23.5988	20.2413	3.3575	16.8838	proteasome 20S subunit beta 7 [Source:HGNC Symbol;Acc:HGNC:9544]
84817	TXNDC17	6	23.9405	20.1798	3.76065	16.4192	thioredoxin domain containing 17 [Source:HGNC Symbol;Acc:HGNC:28218]
11142	PKIG	6	36.4719	20.1083	16.3636	3.74471	cAMP-dependent protein kinase inhibitor gamma [Source:HGNC Symbol;Acc:HGNC:9019]
11068	CYB561D2	6	40.7452	20.1034	20.6419	-0.538507	cytochrome b561 family member D2 [Source:HGNC Symbol;Acc:HGNC:30253]
7389	UROD	6	31.4713	20.037	11.4344	8.60257	uroporphyrinogen decarboxylase [Source:HGNC Symbol;Acc:HGNC:12591]
6234	RPS28	6	44.0394	20.0164	24.0229	-4.00654	ribosomal protein S28(RPS28)
55651	NHP2	6	50.2311	20.0141	30.217	-10.2029	NHP2 ribonucleoprotein [Source:HGNC Symbol;Acc:HGNC:14377]
54936	ADPRS	6	59.0378	19.8259	39.2119	-19.386	ADP-ribosylserine hydrolase [Source:HGNC Symbol;Acc:HGNC:21304]
26519	TIMM10	6	23.3396	19.7826	3.55694	16.2257	translocase of inner mitochondrial membrane 10 [Source:HGNC Symbol;Acc:HGNC:11814]
6636	SNRPF	6	26.9417	19.7295	7.21216	12.5174	small nuclear ribonucleoprotein polypeptide F [Source:HGNC Symbol;Acc:HGNC:11162]
64960	MRPS15	6	26.923	19.7262	7.19676	12.5295	mitochondrial ribosomal protein S15(MRPS15)
10102	TSFM	6	25.4687	19.646	5.82268	13.8234	Ts translation elongation factor, mitochondrial [Source:HGNC Symbol;Acc:HGNC:12367]
112869	SGF29	6	100.289	19.2858	81.0031	-61.7173	SAGA complex associated factor 29 [Source:HGNC Symbol;Acc:HGNC:25156]
64981	MRPL34	6	36.9616	19.1059	17.8557	1.25027	mitochondrial ribosomal protein L34 [Source:HGNC Symbol;Acc:HGNC:14488]
79077	DCTPP1	6	40.9547	19.0891	21.8656	-2.77649	dCTP pyrophosphatase 1 [Source:HGNC Symbol;Acc:HGNC:28777]
115024	NT5C3B	6	41.2503	19.0857	22.1647	-3.07899	5'-nucleotidase, cytosolic IIIB [Source:HGNC Symbol;Acc:HGNC:28300]
6647	SOD1	6	26.0423	19.0409	7.00147	12.0394	superoxide dismutase 1 [Source:HGNC Symbol;Acc:HGNC:11179]
522	ATP5PF	6	30.6545	19.0077	11.6468	7.36094	ATP synthase peripheral stalk subunit F6 [Source:HGNC Symbol;Acc:HGNC:847]
55113	XKR8	6	58.2921	18.9981	39.294	-20.2958	XK related 8 [Source:HGNC Symbol;Acc:HGNC:25508]
5872	RAB13	6	28.8647	18.9952	9.86951	9.12565	RAB13, member RAS oncogene family [Source:HGNC Symbol;Acc:HGNC:9762]
404672	GTF2H5	6	27.0927	18.8931	8.1996	10.6935	general transcription factor IIH subunit 5 [Source:HGNC Symbol;Acc:HGNC:21157]
6202	RPS8	6	21.1571	18.8824	2.2747	16.6076	ribosomal protein S8(RPS8)
5902	RANBP1	6	37.0073	18.7613	18.246	0.515358	RAN binding protein 1 [Source:HGNC Symbol;Acc:HGNC:9847]
388789	SMIM26	6	28.2757	18.643	9.63271	9.01027	small integral membrane protein 26 [Source:HGNC Symbol;Acc:HGNC:43430]
9616	RNF7	6	23.2803	18.5224	4.75783	13.7646	ring finger protein 7 [Source:HGNC Symbol;Acc:HGNC:10070]
64979	MRPL36	6	25.0417	18.4563	6.58538	11.8709	mitochondrial ribosomal protein L36 [Source:HGNC Symbol;Acc:HGNC:14490]
3094	HINT1	6	21.6147	18.413	3.20173	15.2113	histidine triad nucleotide binding protein 1 [Source:HGNC Symbol;Acc:HGNC:4912]
10654	PMVK	6	48.5582	18.1186	30.4396	-12.3209	phosphomevalonate kinase [Source:HGNC Symbol;Acc:HGNC:9141]
81873	ARPC5L	6	39.5018	18.1125	21.3894	-3.27687	actin related protein 2/3 complex subunit 5 like [Source:HGNC Symbol;Acc:HGNC:23366]
6154	RPL26	6	22.6301	17.9945	4.63563	13.3589	ribosomal protein L26 [Source:HGNC Symbol;Acc:HGNC:10327]
154467	CCDC167	6	28.1006	17.9158	10.1848	7.73095	coiled-coil domain containing 167 [Source:HGNC Symbol;Acc:HGNC:21239]
79004	CUEDC2	6	54.8309	17.8354	36.9955	-19.1601	CUE domain containing 2(CUEDC2)
10428	CFDP1	6	24.2724	17.8069	6.46548	11.3415	craniofacial development protein 1(CFDP1)
8665	EIF3F	6	32.319	17.6828	14.6361	3.0467	eukaryotic translation initiation factor 3 subunit F [Source:HGNC Symbol;Acc:HGNC:3275]
6233	RPS27A	6	20.4024	17.5087	2.89375	14.6149	ribosomal protein S27a [Source:HGNC Symbol;Acc:HGNC:10417]
5719	PSMD13	6	29.9623	17.2904	12.672	4.61837	proteasome 26S subunit, non-ATPase 13 [Source:HGNC Symbol;Acc:HGNC:9558]
10641	NPRL2	6	38.9141	17.2456	21.6685	-4.42297	NPR2 like, GATOR1 complex subunit [Source:HGNC Symbol;Acc:HGNC:24969]
4704	NDUFA9	6	25.2725	17.1231	8.14935	8.97376	NADH:ubiquinone oxidoreductase subunit A9(NDUFA9)
50854	SNHG32	6	21.1054	17.0536	4.05179	13.0018	small nucleolar RNA host gene 32 [Source:HGNC Symbol;Acc:HGNC:19078]
100131187	TSTD1	6	20.6934	17.0313	3.66214	13.3691	thiosulfate sulfurtransferase like domain containing 1 [Source:HGNC Symbol;Acc:HGNC:35410]
27095	TRAPPC3	6	25.0452	16.9112	8.13402	8.77714	trafficking protein particle complex subunit 3 [Source:HGNC Symbol;Acc:HGNC:19942]
10980	COPS6	6	28.3056	16.8647	11.4409	5.42383	COP9 signalosome subunit 6 [Source:HGNC Symbol;Acc:HGNC:21749]
9045	RPL14	6	20.9432	16.852	4.09121	12.7608	ribosomal protein L14 [Source:HGNC Symbol;Acc:HGNC:10305]
23589	CARHSP1	6	32.6134	16.8364	15.7769	1.0595	calcium regulated heat stable protein 1 [Source:HGNC Symbol;Acc:HGNC:17150]
6147	RPL23A	6	19.5753	16.7806	2.79472	13.9859	ribosomal protein L23a(RPL23A)
1211	CLTA	6	23.6488	16.765	6.88375	9.88128	clathrin light chain A [Source:HGNC Symbol;Acc:HGNC:2090]
51657	STYXL1	6	36.3304	16.7023	19.6281	-2.92586	serine/threonine/tyrosine interacting like 1 [Source:HGNC Symbol;Acc:HGNC:18165]
7384	UQCRC1	6	39.666	16.6934	22.9727	-6.27933	ubiquinol-cytochrome c reductase core protein 1(UQCRC1)
6188	RPS3	6	19.9774	16.5673	3.41005	13.1573	ribosomal protein S3 [Source:HGNC Symbol;Acc:HGNC:10420]
128866	CHMP4B	6	37.2186	16.5456	20.673	-4.12742	charged multivesicular body protein 4B(CHMP4B)
51491	NOP16	6	37.1725	16.5332	20.6393	-4.10613	NOP16 nucleolar protein [Source:HGNC Symbol;Acc:HGNC:26934]
389	RHOC	6	44	16.5052	27.4949	-10.9897	ras homolog family member C [Source:HGNC Symbol;Acc:HGNC:669]
6206	RPS12	6	18.6112	16.439	2.17215	14.2669	ribosomal protein S12(RPS12)
84265	POLR3GL	6	21.0501	16.1554	4.8947	11.2607	RNA polymerase III subunit GL [Source:HGNC Symbol;Acc:HGNC:28466]
5693	PSMB5	6	20.9111	16.1049	4.80626	11.2986	proteasome 20S subunit beta 5 [Source:HGNC Symbol;Acc:HGNC:9542]
51650	MRPS33	6	24.0044	16.026	7.97841	8.04755	mitochondrial ribosomal protein S33 [Source:HGNC Symbol;Acc:HGNC:16634]
64110	MAGEF1	6	29.8648	15.9735	13.8913	2.08216	MAGE family member F1 [Source:HGNC Symbol;Acc:HGNC:29639]
6222	RPS18	6	17.2914	15.856	1.43541	14.4206	ribosomal protein S18 [Source:HGNC Symbol;Acc:HGNC:10401]
84522	JAGN1	6	20.0619	15.6535	4.40839	11.2451	jagunal homolog 1 [Source:HGNC Symbol;Acc:HGNC:26926]
3692	EIF6	6	39.5796	15.6441	23.9355	-8.2914	eukaryotic translation initiation factor 6 [Source:HGNC Symbol;Acc:HGNC:6159]
6415	SELENOW	6	21.798	15.6158	6.18216	9.43369	selenoprotein W [Source:HGNC Symbol;Acc:HGNC:10752]
55168	MRPS18A	6	28.019	15.4469	12.5722	2.87468	mitochondrial ribosomal protein S18A [Source:HGNC Symbol;Acc:HGNC:14515]
79035	NABP2	6	38.1698	15.4228	22.7471	-7.32431	nucleic acid binding protein 2 [Source:HGNC Symbol;Acc:HGNC:28412]
58472	SQOR	6	19.3863	15.3609	4.02541	11.3355	sulfide qui oxidoreductase [Source:HGNC Symbol;Acc:HGNC:20390]
51250	MTRES1	6	29.2952	15.3289	13.9663	1.36264	mitochondrial transcription rescue factor 1 [Source:HGNC Symbol;Acc:HGNC:17971]
51399	TRAPPC4	6	27.5004	15.2128	12.2876	2.92526	trafficking protein particle complex subunit 4 [Source:HGNC Symbol;Acc:HGNC:19943]
162989	DEDD2	6	60.557	15.1659	45.3911	-30.2252	death effector domain containing 2 [Source:HGNC Symbol;Acc:HGNC:24450]
51121	RPL26L1	6	17.978	15.0738	2.90416	12.1697	ribosomal protein L26 like 1 [Source:HGNC Symbol;Acc:HGNC:17050]
9533	POLR1C	6	25.4829	15.0479	10.435	4.61287	RNA polymerase I and III subunit C [Source:HGNC Symbol;Acc:HGNC:20194]
83758	RBP5	6	35.0294	14.9934	20.036	-5.04267	retinol binding protein 5 [Source:HGNC Symbol;Acc:HGNC:15847]
127845	GOLT1A	6	32.5483	14.9519	17.5964	-2.64453	golgi transport 1A [Source:HGNC Symbol;Acc:HGNC:24766]
6229	RPS24	6	23.4629	14.9077	8.55525	6.35243	ribosomal protein S24 [Source:HGNC Symbol;Acc:HGNC:10411]
553115	PEF1	6	38.6059	14.8788	23.7271	-8.84826	penta-EF-hand domain containing 1 [Source:HGNC Symbol;Acc:HGNC:30009]
440498	HSBP1L1	6	38.5914	14.8083	23.783	-8.97473	heat shock factor binding protein 1 like 1 [Source:HGNC Symbol;Acc:HGNC:37243]
81572	PDRG1	6	30.7646	14.729	16.0356	-1.30665	p53 and DNA damage regulated 1 [Source:HGNC Symbol;Acc:HGNC:16119]
55486	PARL	6	22.6211	14.6546	7.96654	6.68806	presenilin associated rhomboid like [Source:HGNC Symbol;Acc:HGNC:18253]
10907	TXNL4A	6	17.0562	14.5749	2.48129	12.0936	thioredoxin like 4A [Source:HGNC Symbol;Acc:HGNC:30551]
143941	TTC36	6	25.7803	14.2737	11.5066	2.76712	tetratricopeptide repeat domain 36 [Source:HGNC Symbol;Acc:HGNC:33708]
23261	CAMTA1	6	25.4564	14.2449	11.2115	3.03339	calmodulin binding transcription activator 1 [Source:HGNC Symbol;Acc:HGNC:18806]
336	APOA2	6	17.5056	14.2079	3.29767	10.9102	apolipoprotein A2 [Source:HGNC Symbol;Acc:HGNC:601]
573	BAG1	6	28.0906	14.167	13.9236	0.243345	BAG cochaperone 1 [Source:HGNC Symbol;Acc:HGNC:937]
26017	FAM32A	6	20.4659	14.1501	6.31578	7.83431	family with sequence similarity 32 member A [Source:HGNC Symbol;Acc:HGNC:24563]
539	ATP5PO	6	16.9003	14.0633	2.83693	11.2264	ATP synthase peripheral stalk subunit OSCP(ATP5PO)
4717	NDUFC1	6	18.6399	14.0385	4.60139	9.43715	NADH:ubiqui oxidoreductase subunit C1 [Source:HGNC Symbol;Acc:HGNC:7705]
3028	HSD17B10	6	27.5999	13.9417	13.6582	0.283493	hydroxysteroid 17-beta dehydrogenase 10 [Source:HGNC Symbol;Acc:HGNC:4800]
5372	PMM1	6	35.5562	13.8522	21.704	-7.8518	phosphomannomutase 1 [Source:HGNC Symbol;Acc:HGNC:9114]
84246	MED10	6	24.0302	13.84	10.1901	3.64991	mediator complex subunit 10 [Source:HGNC Symbol;Acc:HGNC:28760]
51154	MRTO4	6	26.1821	13.8098	12.3723	1.43746	MRT4 homolog, ribosome maturation factor [Source:HGNC Symbol;Acc:HGNC:18477]
9296	ATP6V1F	6	21.8308	13.6947	8.13609	5.55857	ATPase H+ transporting V1 subunit F [Source:HGNC Symbol;Acc:HGNC:16832]
131616	TMEM42	6	30.3814	13.6614	16.72	-3.05861	transmembrane protein 42 [Source:HGNC Symbol;Acc:HGNC:28444]
5920	PLAAT4	6	19.8124	13.6579	6.15454	7.50331	phospholipase A and acyltransferase 4 [Source:HGNC Symbol;Acc:HGNC:9869]
4731	NDUFV3	6	29.2842	13.4845	15.7997	-2.31528	NADH:ubiqui oxidoreductase subunit V3 [Source:HGNC Symbol;Acc:HGNC:7719]
51020	HDDC2	6	28.9889	13.4151	15.5737	-2.15861	HD domain containing 2 [Source:HGNC Symbol;Acc:HGNC:21078]
9784	SNX17	6	46.6272	13.3581	33.2691	-19.911	sorting nexin 17 [Source:HGNC Symbol;Acc:HGNC:14979]
29087	THYN1	6	27.1048	13.1377	13.967	-0.829267	thymocyte nuclear protein 1 [Source:HGNC Symbol;Acc:HGNC:29560]
4116	MAGOH	6	16.9849	13.0707	3.91413	9.1566	mago homolog, exon junction complex subunit(MAGOH)
51102	MECR	6	45.9491	12.9715	32.9776	-20.006	mitochondrial trans-2-enoyl-CoA reductase [Source:HGNC Symbol;Acc:HGNC:19691]
10209	EIF1	6	26.0193	12.873	13.1463	-0.273358	eukaryotic translation initiation factor 1 [Source:HGNC Symbol;Acc:HGNC:3249]
90410	IFT20	6	17.94	12.8599	5.08012	7.77979	intraflagellar transport 20 [Source:HGNC Symbol;Acc:HGNC:30989]
252839	TMEM9	6	38.9361	12.8392	26.0969	-13.2577	transmembrane protein 9 [Source:HGNC Symbol;Acc:HGNC:18823]
6194	RPS6	6	15.125	12.8072	2.31779	10.4894	ribosomal protein S6 [Source:HGNC Symbol;Acc:HGNC:10429]
6235	RPS29	6	14.8931	12.5267	2.36644	10.1602	ribosomal protein S29 [Source:HGNC Symbol;Acc:HGNC:10419]
57095	PITHD1	6	18.5118	12.486	6.02584	6.46013	PITH domain containing 1 [Source:HGNC Symbol;Acc:HGNC:25022]
56993	TOMM22	6	14.8241	12.3997	2.42437	9.97534	translocase of outer mitochondrial membrane 22(TOMM22)
3145	HMBS	6	27.0584	12.346	14.7124	-2.36641	hydroxymethylbilane synthase [Source:HGNC Symbol;Acc:HGNC:4982]
25828	TXN2	6	28.4645	12.263	16.2014	-3.93842	thioredoxin 2(TXN2)
90121	TSR2	6	28.8695	12.2294	16.6401	-4.41064	TSR2 ribosome maturation factor [Source:HGNC Symbol;Acc:HGNC:25455]
58485	TRAPPC1	6	43.9601	12.1832	31.7769	-19.5936	trafficking protein particle complex subunit 1 [Source:HGNC Symbol;Acc:HGNC:19894]
132299	OCIAD2	6	14.354	12.172	2.18196	9.99005	OCIA domain containing 2 [Source:HGNC Symbol;Acc:HGNC:28685]
6175	RPLP0	6	14.5222	12.1628	2.35937	9.80346	ribosomal protein lateral stalk subunit P0 [Source:HGNC Symbol;Acc:HGNC:10371]
2021	ENDOG	6	37.2122	12.1225	25.0897	-12.9672	endonuclease G [Source:HGNC Symbol;Acc:HGNC:3346]
6128	RPL6	6	16.5628	12.0785	4.48435	7.5941	ribosomal protein L6 [Source:HGNC Symbol;Acc:HGNC:10362]
1174	AP1S1	6	18.7581	12.0324	6.72568	5.30674	adaptor related protein complex 1 subunit sigma 1 [Source:HGNC Symbol;Acc:HGNC:559]
2971	GTF3A	6	16.8559	12.0179	4.83798	7.17993	general transcription factor IIIA [Source:HGNC Symbol;Acc:HGNC:4662]
4700	NDUFA6	6	14.1226	11.9351	2.18749	9.74765	NADH:ubiqui oxidoreductase subunit A6 [Source:HGNC Symbol;Acc:HGNC:7690]
10791	VAMP5	6	22.1515	11.8257	10.3258	1.49994	vesicle associated membrane protein 5(VAMP5)
116138	KLHDC3	6	24.9218	11.7574	13.1644	-1.40705	kelch domain containing 3 [Source:HGNC Symbol;Acc:HGNC:20704]
7001	PRDX2	6	35.7029	11.6368	24.0662	-12.4294	peroxiredoxin 2 [Source:HGNC Symbol;Acc:HGNC:9353]
150274	HSCB	6	15.1809	11.5837	3.59719	7.98648	HscB mitochondrial iron-sulfur cluster cochaperone [Source:HGNC Symbol;Acc:HGNC:28913]
55178	MRM3	6	30.3328	11.5504	18.7824	-7.23201	mitochondrial rRNA methyltransferase 3 [Source:HGNC Symbol;Acc:HGNC:18485]
6232	RPS27	6	13.4996	11.4997	1.99988	9.49979	ribosomal protein S27 [Source:HGNC Symbol;Acc:HGNC:10416]
27257	LSM1	6	15.0902	11.4917	3.5985	7.89324	LSM1 homolog, mRNA degradation associated(LSM1)
119559	SFXN4	6	21.2328	11.4895	9.7433	1.74621	sideroflexin 4 [Source:HGNC Symbol;Acc:HGNC:16088]
29777	ABT1	6	16.2111	11.4713	4.73979	6.73147	activator of basal transcription 1(ABT1)
65991	FUNDC2	6	13.6052	11.4592	2.14599	9.31322	FUN14 domain containing 2 [Source:HGNC Symbol;Acc:HGNC:24925]
3142	HLX	6	72.9901	11.4485	61.5416	-50.093	H2.0 like homeobox(HLX)
112483	SAT2	6	23.5961	11.3664	12.2297	-0.863264	spermidine/spermine N1-acetyltransferase family member 2 [Source:HGNC Symbol;Acc:HGNC:23160]
6171	RPL41	6	13.646	11.3069	2.33911	8.96783	ribosomal protein L41 [Source:HGNC Symbol;Acc:HGNC:10354]
4682	NUBP1	6	25.8976	11.2862	14.6114	-3.32524	nucleotide binding protein 1 [Source:HGNC Symbol;Acc:HGNC:8041]
101929876		6	15.1664	11.2662	3.90019	7.366
51642	MRPL48	6	14.9873	11.2269	3.76037	7.46653	mitochondrial ribosomal protein L48 [Source:HGNC Symbol;Acc:HGNC:16653]
29093	MRPL22	6	13.7403	11.2242	2.51612	8.70805	mitochondrial ribosomal protein L22 [Source:HGNC Symbol;Acc:HGNC:14480]
10961	ERP29	6	31.0468	11.217	19.8298	-8.61272	endoplasmic reticulum protein 29 [Source:HGNC Symbol;Acc:HGNC:13799]
57215	THAP11	6	26.8777	10.9606	15.9171	-4.95645	THAP domain containing 11 [Source:HGNC Symbol;Acc:HGNC:23194]
100287932		6	14.8956	10.9338	3.96184	6.97196	sapiens translocase of inner mitochondrial membrane 23(TIMM23)
2644	GCHFR	6	29.0925	10.8914	18.2011	-7.30977	GTP cyclohydrolase I feedback regulator [Source:HGNC Symbol;Acc:HGNC:4194]
9377	COX5A	6	15.0494	10.8638	4.18558	6.67822	cytochrome c oxidase subunit 5A(COX5A)
50865	HEBP1	6	19.6713	10.8342	8.83714	1.99706	heme binding protein 1 [Source:HGNC Symbol;Acc:HGNC:17176]
55845	BRK1	6	16.6022	10.8299	5.77226	5.05767	BRICK1 subunit of SCAR/WAVE actin nucleating complex(BRK1)
23753	SDF2L1	6	31.0068	10.7166	20.2903	-9.57374	stromal cell derived factor 2 like 1 [Source:HGNC Symbol;Acc:HGNC:10676]
6156	RPL30	6	14.4822	10.6287	3.85345	6.7753	ribosomal protein L30 [Source:HGNC Symbol;Acc:HGNC:10333]
83938	LRMDA	6	20.8673	10.6252	10.2421	0.383066	leucine rich melanocyte differentiation associated [Source:HGNC Symbol;Acc:HGNC:23405]
6201	RPS7	6	13.35	10.4525	2.89749	7.55503	ribosomal protein S7(RPS7)
10542	LAMTOR5	6	21.1164	10.4436	10.6728	-0.229246	late endosomal/lysosomal adaptor, MAPK and MTOR activator 5 [Source:HGNC Symbol;Acc:HGNC:17955]
115416	MALSU1	6	15.3341	10.143	5.19107	4.95192	mitochondrial assembly of ribosomal large subunit 1 [Source:HGNC Symbol;Acc:HGNC:21721]
26995	TRUB2	6	24.756	10.1316	14.6245	-4.49287	TruB pseudouridine synthase family member 2 [Source:HGNC Symbol;Acc:HGNC:17170]
6189	RPS3A	6	15.639	10.0487	5.59034	4.45833	ribosomal protein S3A [Source:HGNC Symbol;Acc:HGNC:10421]
84287	ZDHHC16	6	20.4441	10.0203	10.4238	-0.403575	zinc finger DHHC-type palmitoyltransferase 16 [Source:HGNC Symbol;Acc:HGNC:20714]
79833	GEMIN6	6	14.2233	10.0157	4.2076	5.80814	gem nuclear organelle associated protein 6 [Source:HGNC Symbol;Acc:HGNC:20044]
10952	SEC61B	6	13.7779	9.99424	3.78361	6.21063	SEC61 translocon subunit beta(SEC61B)
26608	TBL2	6	28.5316	9.97146	18.5601	-8.58863	transducin beta like 2 [Source:HGNC Symbol;Acc:HGNC:11586]
201161	CENPV	6	18.2231	9.96077	8.26234	1.69843	centromere protein V(CENPV)
25983	NGDN	6	14.9862	9.86224	5.12397	4.73827	neuroguidin [Source:HGNC Symbol;Acc:HGNC:20271]
51651	PTRH2	6	16.0077	9.84863	6.15906	3.68956	peptidyl-tRNA hydrolase 2 [Source:HGNC Symbol;Acc:HGNC:24265]
5303	PIN4	6	13.2783	9.8228	3.45548	6.36732	peptidylprolyl cis/trans isomerase, NIMA-interacting 4 [Source:HGNC Symbol;Acc:HGNC:8992]
7936	NELFE	6	18.6953	9.77677	8.91856	0.858209	negative elongation factor complex member E [Source:HGNC Symbol;Acc:HGNC:13974]
26355	FAM162A	6	14.3919	9.74705	4.64482	5.10222	family with sequence similarity 162 member A(FAM162A)
967	CD63	6	17.224	9.71243	7.51153	2.2009	CD63 molecule [Source:HGNC Symbol;Acc:HGNC:1692]
56943	ENY2	6	19.8252	9.70643	10.1188	-0.412352	ENY2 transcription and export complex 2 subunit [Source:HGNC Symbol;Acc:HGNC:24449]
58515	SELENOK	6	11.855	9.55556	2.29942	7.25613	selenoprotein K(SELENOK)
63905	MANBAL	6	15.4091	9.53524	5.8739	3.66134	mannosidase beta like [Source:HGNC Symbol;Acc:HGNC:15799]
5688	PSMA7	6	13.5495	9.53285	4.01666	5.51619	proteasome 20S subunit alpha 7(PSMA7)
51501	HIKESHI	6	14.6545	9.5277	5.12684	4.40086	heat shock protein nuclear import factor hikeshi [Source:HGNC Symbol;Acc:HGNC:26938]
84418	CYSTM1	6	12.4792	9.42326	3.05591	6.36735	cysteine rich transmembrane module containing 1(CYSTM1)
51234	EMC4	6	12.091	9.41266	2.67831	6.73435	ER membrane protein complex subunit 4 [Source:HGNC Symbol;Acc:HGNC:28032]
112495	GTF3C6	6	13.1863	9.3119	3.87444	5.43746	general transcription factor IIIC subunit 6(GTF3C6)
79001	VKORC1	6	18.211	9.28302	8.928	0.355021	vitamin K epoxide reductase complex subunit 1 [Source:HGNC Symbol;Acc:HGNC:23663]
23464	GCAT	6	28.3548	9.28164	19.0732	-9.79156	glycine C-acetyltransferase(GCAT)
6827	SUPT4H1	6	14.2382	9.27137	4.96686	4.30451	SPT4 homolog, DSIF elongation factor subunit(SUPT4H1)
79038	ZFYVE21	6	13.2113	9.26161	3.94966	5.31195	zinc finger FYVE-type containing 21 [Source:HGNC Symbol;Acc:HGNC:20760]
4255	MGMT	6	21.6788	9.23857	12.4402	-3.20162	O-6-methylguanine-DNA methyltransferase [Source:HGNC Symbol;Acc:HGNC:7059]
6119	RPA3	6	15.5637	9.20486	6.35886	2.846	replication protein A3 [Source:HGNC Symbol;Acc:HGNC:10291]
2961	GTF2E2	6	12.5837	9.14708	3.4366	5.71048	general transcription factor IIE subunit 2 [Source:HGNC Symbol;Acc:HGNC:4651]
1345	COX6C	6	19.6113	9.11915	10.4921	-1.37298	cytochrome c oxidase subunit 6C [Source:HGNC Symbol;Acc:HGNC:2285]
4710	NDUFB4	6	10.7017	9.06522	1.63653	7.42869	NADH:ubiqui oxidoreductase subunit B4 [Source:HGNC Symbol;Acc:HGNC:7699]
4709	NDUFB3	6	14.078	8.85906	5.21896	3.6401	NADH:ubiqui oxidoreductase subunit B3 [Source:HGNC Symbol;Acc:HGNC:7698]
56897	WRNIP1	6	14.8758	8.79299	6.08281	2.71018	WRN helicase interacting protein 1 [Source:HGNC Symbol;Acc:HGNC:20876]
51503	CWC15	6	13.6854	8.79153	4.89385	3.89768	CWC15 spliceosome associated protein homolog [Source:HGNC Symbol;Acc:HGNC:26939]
129787	TMEM18	6	12.3252	8.63149	3.69369	4.93781	transmembrane protein 18 [Source:HGNC Symbol;Acc:HGNC:25257]
5478	PPIA	6	12.5905	8.59712	3.99336	4.60376	peptidylprolyl isomerase A [Source:HGNC Symbol;Acc:HGNC:9253]
7265	TTC1	6	12.7762	8.56427	4.21195	4.35233	tetratricopeptide repeat domain 1 [Source:HGNC Symbol;Acc:HGNC:12391]
9526	MPDU1	6	17.7182	8.50417	9.21403	-0.70986	mannose-P-dolichol utilization defect 1 [Source:HGNC Symbol;Acc:HGNC:7207]
115286	SLC25A26	6	10.8005	8.48571	2.31481	6.1709	solute carrier family 25 member 26 [Source:HGNC Symbol;Acc:HGNC:20661]
10541	ANP32B	6	14.6563	8.48125	6.17501	2.30624	acidic nuclear phosphoprotein 32 family member B(ANP32B)
28955	DEXI	6	30.0956	8.45271	21.6429	-13.1902	Dexi homolog(DEXI)
6122	RPL3	6	13.4782	8.41064	5.0676	3.34304	ribosomal protein L3 [Source:HGNC Symbol;Acc:HGNC:10332]
23557	SNAPIN	6	11.2451	8.29462	2.95044	5.34418	SNAP associated protein [Source:HGNC Symbol;Acc:HGNC:17145]
29074	MRPL18	6	12.1208	8.21364	3.9072	4.30644	mitochondrial ribosomal protein L18 [Source:HGNC Symbol;Acc:HGNC:14477]
80227	PAAF1	6	18.1243	8.16975	9.95459	-1.78484	proteasomal ATPase associated factor 1 [Source:HGNC Symbol;Acc:HGNC:25687]
56998	CTNNBIP1	6	19.318	8.11916	11.1989	-3.0797	catenin beta interacting protein 1 [Source:HGNC Symbol;Acc:HGNC:16913]
10399	RACK1	6	15.794	8.04021	7.75383	0.286383	receptor for activated C kinase 1 [Source:HGNC Symbol;Acc:HGNC:4399]
8576	STK16	6	14.7386	7.98818	6.75042	1.23776	serine/threonine kinase 16 [Source:HGNC Symbol;Acc:HGNC:11394]
51639	SF3B6	6	19.1752	7.96866	11.2065	-3.23787	splicing factor 3b subunit 6 [Source:HGNC Symbol;Acc:HGNC:30096]
124995	MRPL10	6	17.0981	7.921	9.17707	-1.25607	mitochondrial ribosomal protein L10 [Source:HGNC Symbol;Acc:HGNC:14055]
379	ARL4D	6	17.7796	7.91401	9.86554	-1.95153	ADP ribosylation factor like GTPase 4D [Source:HGNC Symbol;Acc:HGNC:656]
8772	FADD	6	15.5898	7.88592	7.70384	0.182076	Fas associated via death domain [Source:HGNC Symbol;Acc:HGNC:3573]
645	BLVRB	6	23.4832	7.86372	15.6194	-7.75572	biliverdin reductase B [Source:HGNC Symbol;Acc:HGNC:1063]
10284	SAP18	6	10.4964	7.74474	2.75162	4.99312	Sin3A associated protein 18 [Source:HGNC Symbol;Acc:HGNC:10530]
84284	NTPCR	6	9.7178	7.63505	2.08276	5.55229	nucleoside-triphosphatase, cancer-related [Source:HGNC Symbol;Acc:HGNC:28204]
83862	TMEM120A	6	15.5434	7.62912	7.91427	-0.285152	transmembrane protein 120A [Source:HGNC Symbol;Acc:HGNC:21697]
27258	LSM3	6	12.0183	7.59836	4.41997	3.17839	LSM3 homolog, U6 small nuclear RNA and mRNA degradation associated(LSM3)
5092	PCBD1	6	10.8199	7.56965	3.25029	4.31937	pterin-4 alpha-carbinolamine dehydratase 1 [Source:HGNC Symbol;Acc:HGNC:8646]
9326	ZNHIT3	6	11.8698	7.53516	4.33464	3.20052	zinc finger HIT-type containing 3 [Source:HGNC Symbol;Acc:HGNC:12309]
11041	B4GAT1	6	19.3985	7.49869	11.8998	-4.40113	beta-1,4-glucuronyltransferase 1 [Source:HGNC Symbol;Acc:HGNC:15685]
3420	IDH3B	6	22.689	7.48501	15.204	-7.71898	isocitrate dehydrogenase (NAD(+)) 3 non-catalytic subunit beta [Source:HGNC Symbol;Acc:HGNC:5385]
6746	SSR2	6	15.2264	7.43984	7.78661	-0.346776	signal sequence receptor subunit 2 [Source:HGNC Symbol;Acc:HGNC:11324]
84313	VPS25	6	15.5916	7.38565	8.20595	-0.820298	vacuolar protein sorting 25 homolog [Source:HGNC Symbol;Acc:HGNC:28122]
6921	ELOC	6	13.4273	7.38222	6.04512	1.3371	elongin C [Source:HGNC Symbol;Acc:HGNC:11617]
23378	RRP8	6	18.0346	7.34467	10.69	-3.3453	ribosomal RNA processing 8 [Source:HGNC Symbol;Acc:HGNC:29030]
124936	CYB5D2	6	11.6752	7.33316	4.34207	2.99109	cytochrome b5 domain containing 2 [Source:HGNC Symbol;Acc:HGNC:28471]
10652	YKT6	6	29.7375	7.12254	22.6149	-15.4924	YKT6 v-SNARE homolog [Source:HGNC Symbol;Acc:HGNC:16959]
10302	SNAPC5	6	10.2816	7.09014	3.1915	3.89864	small nuclear RNA activating complex polypeptide 5 [Source:HGNC Symbol;Acc:HGNC:15484]
57129	MRPL47	6	12.7106	7.06171	5.64888	1.41282	mitochondrial ribosomal protein L47 [Source:HGNC Symbol;Acc:HGNC:16652]
54187	NANS	6	14.1737	7.03467	7.13898	-0.104314	N-acetylneuraminate synthase [Source:HGNC Symbol;Acc:HGNC:19237]
51506	UFC1	6	8.68001	6.86834	1.81167	5.05667	ubiquitin-fold modifier conjugating enzyme 1 [Source:HGNC Symbol;Acc:HGNC:26941]
23474	ETHE1	6	16.2256	6.85775	9.36785	-2.5101	ETHE1 persulfide dioxygenase [Source:HGNC Symbol;Acc:HGNC:23287]
79145	CHCHD7	6	11.1739	6.79658	4.37737	2.41921	coiled-coil-helix-coiled-coil-helix domain containing 7 [Source:HGNC Symbol;Acc:HGNC:28314]
5479	PPIB	6	15.6001	6.76243	8.83768	-2.07525	peptidylprolyl isomerase B [Source:HGNC Symbol;Acc:HGNC:9255]
6742	SSBP1	6	10.727	6.761	3.96598	2.79502	single stranded DNA binding protein 1 [Source:HGNC Symbol;Acc:HGNC:11317]
25798	BRI3	6	9.07048	6.69041	2.38006	4.31035	brain protein I3(BRI3)
79714	CCDC51	6	14.6913	6.6435	8.04777	-1.40427	coiled-coil domain containing 51 [Source:HGNC Symbol;Acc:HGNC:25714]
5827	PXMP2	6	8.48505	6.64159	1.84346	4.79812	peroxisomal membrane protein 2 [Source:HGNC Symbol;Acc:HGNC:9716]
3921	RPSA	6	8.91073	6.57455	2.33618	4.23837	ribosomal protein SA [Source:HGNC Symbol;Acc:HGNC:6502]
414328	IDNK	6	9.2276	6.48869	2.73891	3.74978	IDNK gluconokinase [Source:HGNC Symbol;Acc:HGNC:31367]
84279	PRADC1	6	12.4892	6.30942	6.17975	0.129671	protease associated domain containing 1 [Source:HGNC Symbol;Acc:HGNC:16047]
91272	BOD1	6	9.35587	6.27317	3.0827	3.19047	biorientation of chromosomes in cell division 1 [Source:HGNC Symbol;Acc:HGNC:25114]
7178	TPT1	6	16.6207	6.23901	10.3817	-4.14271	tumor protein, translationally-controlled 1 [Source:HGNC Symbol;Acc:HGNC:12022]
55967	NDUFA12	6	9.9496	6.20401	3.74558	2.45843	NADH:ubiqui oxidoreductase subunit A12 [Source:HGNC Symbol;Acc:HGNC:23987]
56935	SMCO4	6	11.0743	6.18394	4.89039	1.29355	single-pass membrane protein with coiled-coil domains 4 [Source:HGNC Symbol;Acc:HGNC:24810]
3430	IFI35	6	25.397	6.15617	19.2408	-13.0846	interferon induced protein 35 [Source:HGNC Symbol;Acc:HGNC:5399]
51248	PDZD11	6	8.02727	6.12748	1.89979	4.2277	PDZ domain containing 11 [Source:HGNC Symbol;Acc:HGNC:28034]
5878	RAB5C	6	9.41178	6.09817	3.3136	2.78457	RAB5C, member RAS oncogene family [Source:HGNC Symbol;Acc:HGNC:9785]
5201	PFDN1	6	9.3109	6.0894	3.2215	2.8679	prefoldin subunit 1 [Source:HGNC Symbol;Acc:HGNC:8866]
55937	APOM	6	9.63562	6.08345	3.55217	2.53127	apolipoprotein M [Source:HGNC Symbol;Acc:HGNC:13916]
112950	MED8	6	10.8075	5.89681	4.91072	0.986091	mediator complex subunit 8 [Source:HGNC Symbol;Acc:HGNC:19971]
8668	EIF3I	6	8.91045	5.87609	3.03436	2.84173	eukaryotic translation initiation factor 3 subunit I [Source:HGNC Symbol;Acc:HGNC:3272]
6632	SNRPD1	6	7.9184	5.87025	2.04815	3.8221	small nuclear ribonucleoprotein D1 polypeptide [Source:HGNC Symbol;Acc:HGNC:11158]
2745	GLRX	6	11.1096	5.84464	5.265	0.579643	glutaredoxin [Source:HGNC Symbol;Acc:HGNC:4330]
9410	SNRNP40	6	11.5214	5.81758	5.70378	0.113794	small nuclear ribonucleoprotein U5 subunit 40(SNRNP40)
6138	RPL15	6	9.80921	5.62824	4.18097	1.44728	ribosomal protein L15 [Source:HGNC Symbol;Acc:HGNC:10306]
3155	HMGCL	6	9.3392	5.52516	3.81404	1.71112	3-hydroxy-3-methylglutaryl-CoA lyase [Source:HGNC Symbol;Acc:HGNC:5005]
51260	PBDC1	6	7.3814	5.46383	1.91757	3.54625	polysaccharide biosynthesis domain containing 1 [Source:HGNC Symbol;Acc:HGNC:28790]
1933	EEF1B2	6	6.76265	5.41315	1.3495	4.06365	eukaryotic translation elongation factor 1 beta 2 [Source:HGNC Symbol;Acc:HGNC:3208]
9446	GSTO1	6	6.37873	5.41311	0.965627	4.44748	glutathione S-transferase omega 1 [Source:HGNC Symbol;Acc:HGNC:13312]
199857	ALG14	6	8.89203	5.37983	3.5122	1.86763	ALG14 UDP-N-acetylglucosaminyltransferase subunit [Source:HGNC Symbol;Acc:HGNC:28287]
56005	MYDGF	6	14.9891	5.35391	9.63517	-4.28126	myeloid derived growth factor [Source:HGNC Symbol;Acc:HGNC:16948]
113444	SMIM12	6	10.4962	5.34101	5.15523	0.185788	small integral membrane protein 12 [Source:HGNC Symbol;Acc:HGNC:25154]
389203	SMIM20	6	7.5979	5.32103	2.27686	3.04417	small integral membrane protein 20 [Source:HGNC Symbol;Acc:HGNC:37260]
55744	COA1	6	9.27574	5.24008	4.03566	1.20442	cytochrome c oxidase assembly factor 1 [Source:HGNC Symbol;Acc:HGNC:21868]
2483	FRG1	6	8.13048	5.1444	2.98608	2.15832	FSHD region gene 1 [Source:HGNC Symbol;Acc:HGNC:3954]
8683	SRSF9	6	7.69483	5.14015	2.55468	2.58547	serine and arginine rich splicing factor 9(SRSF9)
8266	UBL4A	6	19.881	5.10331	14.7777	-9.67439	ubiquitin like 4A [Source:HGNC Symbol;Acc:HGNC:12505]
29099	COMMD9	6	7.50943	5.1021	2.40733	2.69476	COMM domain containing 9 [Source:HGNC Symbol;Acc:HGNC:25014]
6146	RPL22	6	15.8193	5.09627	10.723	-5.62671	ribosomal protein L22(RPL22)
30	ACAA1	6	12.4546	5.07882	7.37578	-2.29696	acetyl-CoA acyltransferase 1 [Source:HGNC Symbol;Acc:HGNC:82]
4482	MSRA	6	15.0698	5.05906	10.0107	-4.95166	methionine sulfoxide reductase A [Source:HGNC Symbol;Acc:HGNC:7377]
9032	TM4SF5	6	14.1771	5.0402	9.1369	-4.0967	transmembrane 4 L six family member 5 [Source:HGNC Symbol;Acc:HGNC:11857]
51082	POLR1D	6	10.2898	5.03247	5.25733	-0.22486	RNA polymerase I and III subunit D [Source:HGNC Symbol;Acc:HGNC:20422]
6125	RPL5	6	8.8028	4.98337	3.81943	1.16394	ribosomal protein L5(RPL5)
122970	ACOT4	6	9.70142	4.8711	4.83033	0.0407651	acyl-CoA thioesterase 4 [Source:HGNC Symbol;Acc:HGNC:19748]
2029	ENSA	6	8.18389	4.84481	3.33908	1.50574	endosulfine alpha [Source:HGNC Symbol;Acc:HGNC:3360]
9587	MAD2L1BP	6	8.71916	4.78722	3.93193	0.855289	MAD2L1 binding protein [Source:HGNC Symbol;Acc:HGNC:21059]
6883	TAF12	6	7.48101	4.78577	2.69524	2.09053	TATA-box binding protein associated factor 12 [Source:HGNC Symbol;Acc:HGNC:11545]
399726	MIR1915H	6	13.6065	4.77386	8.83268	-4.05883	sapiens MIR1915 host gene(MIR1915HG)
83943	IMMP2L	6	7.73169	4.71757	3.01412	1.70345	inner mitochondrial membrane peptidase subunit 2 [Source:HGNC Symbol;Acc:HGNC:14598]
7295	TXN	6	8.50855	4.5995	3.90905	0.690451	thioredoxin [Source:HGNC Symbol;Acc:HGNC:12435]
6611	SMS	6	8.31434	4.5616	3.75274	0.808864	spermine synthase [Source:HGNC Symbol;Acc:HGNC:11123]
7965	AIMP2	6	12.7694	4.52478	8.24466	-3.71989	aminoacyl tRNA synthetase complex interacting multifunctional protein 2 [Source:HGNC Symbol;Acc:HGNC:20609]
3588	IL10RB	6	7.40573	4.49196	2.91377	1.57819	interleukin 10 receptor subunit beta [Source:HGNC Symbol;Acc:HGNC:5965]
8992	ATP6V0E1	6	8.16369	4.35891	3.80478	0.554134	ATPase H+ transporting V0 subunit e1 [Source:HGNC Symbol;Acc:HGNC:863]
51300	TIMMDC1	6	7.89074	4.33549	3.55525	0.780244	translocase of inner mitochondrial membrane domain containing 1 [Source:HGNC Symbol;Acc:HGNC:1321]
29015	SLC43A3	6	10.4756	4.33484	6.14072	-1.80589	solute carrier family 43 member 3 [Source:HGNC Symbol;Acc:HGNC:17466]
79921	TCEAL4	6	7.49446	4.32901	3.16545	1.16357	transcription elongation factor A like 4 [Source:HGNC Symbol;Acc:HGNC:26121]
10267	RAMP1	6	12.0923	4.30169	7.79057	-3.48888	receptor activity modifying protein 1 [Source:HGNC Symbol;Acc:HGNC:9843]
57019	CIAPIN1	6	13.784	4.26113	9.52289	-5.26176	cytokine induced apoptosis inhibitor 1 [Source:HGNC Symbol;Acc:HGNC:28050]
29916	SNX11	6	11.3093	4.20577	7.10353	-2.89776	sorting nexin 11 [Source:HGNC Symbol;Acc:HGNC:14975]
90441	ZNF622	6	9.96613	4.16901	5.79712	-1.62811	zinc finger protein 622(ZNF622)
5689	PSMB1	6	10.1876	4.16266	6.02496	-1.8623	proteasome 20S subunit beta 1 [Source:HGNC Symbol;Acc:HGNC:9537]
92856	IMP4	6	9.29217	4.07339	5.21878	-1.14539	IMP U3 small nucleolar ribonucleoprotein 4 [Source:HGNC Symbol;Acc:HGNC:30856]
55647	RAB20	6	11.0956	4.05361	7.04196	-2.98835	RAB20, member RAS oncogene family(RAB20)
6993	DYNLT1	6	6.8539	3.92847	2.92543	1.00304	dynein light chain Tctex-type 1 [Source:HGNC Symbol;Acc:HGNC:11697]
27166	PRELID1	6	6.62858	3.9155	2.71308	1.20242	PRELI domain containing 1 [Source:HGNC Symbol;Acc:HGNC:30255]
3171	FOXA3	6	8.96447	3.88252	5.08196	-1.19944	forkhead box A3(FOXA3)
10450	PPIE	6	5.74379	3.84178	1.90202	1.93976	peptidylprolyl isomerase E [Source:HGNC Symbol;Acc:HGNC:9258]
51147	ING4	6	8.80586	3.71045	5.09541	-1.38495	inhibitor of growth family member 4 [Source:HGNC Symbol;Acc:HGNC:19423]
122961	ISCA2	6	5.88653	3.70205	2.18448	1.51757	iron-sulfur cluster assembly 2 [Source:HGNC Symbol;Acc:HGNC:19857]
90637	ZFAND2A	6	6.92386	3.62384	3.30002	0.323815	zinc finger AN1-type containing 2A [Source:HGNC Symbol;Acc:HGNC:28073]
27247	NFU1	6	6.11745	3.60367	2.51378	1.08988	NFU1 iron-sulfur cluster scaffold [Source:HGNC Symbol;Acc:HGNC:16287]
56912	IFT46	6	5.89904	3.5616	2.33743	1.22417	intraflagellar transport 46 [Source:HGNC Symbol;Acc:HGNC:26146]
3613	IMPA2	6	9.47091	3.54483	5.92608	-2.38125	inositol monophosphatase 2 [Source:HGNC Symbol;Acc:HGNC:6051]
5947	RBP1	6	5.63717	3.5062	2.13096	1.37524	retinol binding protein 1 [Source:HGNC Symbol;Acc:HGNC:9919]
29095	ORMDL2	6	6.32232	3.46728	2.85504	0.612233	ORMDL sphingolipid biosynthesis regulator 2 [Source:HGNC Symbol;Acc:HGNC:16037]
5698	PSMB9	6	5.98132	3.4477	2.53362	0.914075	proteasome 20S subunit beta 9 [Source:HGNC Symbol;Acc:HGNC:9546]
4792	NFKBIA	6	6.97297	3.42708	3.54589	-0.118818	NFKB inhibitor alpha [Source:HGNC Symbol;Acc:HGNC:7797]
2512	FTL	6	6.35426	3.41699	2.93728	0.479711	ferritin light chain [Source:HGNC Symbol;Acc:HGNC:3999]
51805	COQ3	6	5.35896	3.39497	1.96399	1.43099	coenzyme Q3, methyltransferase [Source:HGNC Symbol;Acc:HGNC:18175]
318	NUDT2	6	4.88569	3.38243	1.50326	1.87917	nudix hydrolase 2 [Source:HGNC Symbol;Acc:HGNC:8049]
55585	UBE2Q1	6	5.72293	3.36609	2.35684	1.00924	ubiquitin conjugating enzyme E2 Q1 [Source:HGNC Symbol;Acc:HGNC:15698]
1528	CYB5A	6	5.02314	3.35451	1.66863	1.68588	cytochrome b5 type A [Source:HGNC Symbol;Acc:HGNC:2570]
3303	HSPA1A	6	7.55085	3.34094	4.20991	-0.868971	heat shock protein family A (Hsp70) member 1A [Source:HGNC Symbol;Acc:HGNC:5232]
64965	MRPS9	6	5.71784	3.29519	2.42265	0.872546	mitochondrial ribosomal protein S9 [Source:HGNC Symbol;Acc:HGNC:14501]
121642	ALKBH2	6	6.64324	3.25586	3.38737	-0.13151	alkB homolog 2, alpha-ketoglutarate dependent dioxygenase [Source:HGNC Symbol;Acc:HGNC:32487]
51228	GLTP	6	6.08353	3.25459	2.82894	0.425646	glycolipid transfer protein [Source:HGNC Symbol;Acc:HGNC:24867]
7419	VDAC3	6	6.24069	3.21836	3.02232	0.196044	voltage dependent anion channel 3 [Source:HGNC Symbol;Acc:HGNC:12674]
4499	MT1M	6	4.75963	3.20977	1.54986	1.65991	metallothionein 1M [Source:HGNC Symbol;Acc:HGNC:14296]
1652	DDT	6	5.34972	3.183	2.16672	1.01628	D-dopachrome tautomerase [Source:HGNC Symbol;Acc:HGNC:2732]
54890	ALKBH5	6	10.4411	3.17413	7.267	-4.09287	alkB homolog 5, RNA demethylase [Source:HGNC Symbol;Acc:HGNC:25996]
79133	NDUFAF5	6	6.73282	3.16863	3.56418	-0.395546	NADH:ubiqui oxidoreductase complex assembly factor 5 [Source:HGNC Symbol;Acc:HGNC:15899]
22826	DNAJC8	6	4.77644	3.14604	1.6304	1.51564	DnaJ heat shock protein family (Hsp40) member C8(DNAJC8)
84844	PHF5A	6	4.96999	3.13804	1.83195	1.30608	PHD finger protein 5A(PHF5A)
55856	ACOT13	6	5.48145	3.07661	2.40485	0.671759	acyl-CoA thioesterase 13 [Source:HGNC Symbol;Acc:HGNC:20999]
7390	UROS	6	8.82728	3.06125	5.76604	-2.70479	uroporphyrinogen III synthase [Source:HGNC Symbol;Acc:HGNC:12592]
80775	TMEM177	6	8.53445	3.02247	5.51198	-2.48951	transmembrane protein 177 [Source:HGNC Symbol;Acc:HGNC:28143]
121665	SPPL3	6	6.12304	3.01936	3.10368	-0.0843176	signal peptide peptidase like 3 [Source:HGNC Symbol;Acc:HGNC:30424]
90196	SYS1	6	4.40654	3.01836	1.38818	1.63018	SYS1 golgi trafficking protein [Source:HGNC Symbol;Acc:HGNC:16162]
8655	DYNLL1	6	5.48312	3.01633	2.46679	0.549535	dynein light chain LC8-type 1 [Source:HGNC Symbol;Acc:HGNC:15476]
64776	C11orf1	6	5.87082	2.99564	2.87519	0.120448	chromosome 11 open reading frame 1 [Source:HGNC Symbol;Acc:HGNC:1163]
5005	ORM2	6	5.51464	2.9833	2.53135	0.451951	orosomucoid 2 [Source:HGNC Symbol;Acc:HGNC:8499]
8480	RAE1	6	7.54647	2.89363	4.65284	-1.75921	ribonucleic acid export 1 [Source:HGNC Symbol;Acc:HGNC:9828]
11019	LIAS	6	6.19517	2.88729	3.30788	-0.420587	lipoic acid synthetase [Source:HGNC Symbol;Acc:HGNC:16429]
8607	RUVBL1	6	8.97724	2.88569	6.09155	-3.20586	RuvB like AAA ATPase 1 [Source:HGNC Symbol;Acc:HGNC:10474]
78989	COLEC11	6	4.29838	2.84853	1.44984	1.39869	collectin subfamily member 11 [Source:HGNC Symbol;Acc:HGNC:17213]
7276	TTR	6	3.79562	2.84639	0.949225	1.89717	transthyretin [Source:HGNC Symbol;Acc:HGNC:12405]
84881	RPUSD4	6	7.12853	2.83581	4.29272	-1.45691	RNA pseudouridine synthase D4 [Source:HGNC Symbol;Acc:HGNC:25898]
10667	FARS2	6	5.45013	2.8251	2.62503	0.20007	phenylalanyl-tRNA synthetase 2, mitochondrial [Source:HGNC Symbol;Acc:HGNC:21062]
9577	BABAM2	6	5.88673	2.81695	3.06978	-0.252828	BRISC and BRCA1 A complex member 2 [Source:HGNC Symbol;Acc:HGNC:1106]
7260	EIPR1	6	6.75719	2.7926	3.96459	-1.17199	EARP complex and GARP complex interacting protein 1 [Source:HGNC Symbol;Acc:HGNC:12383]
55269	PSPC1	6	6.11396	2.78632	3.32765	-0.541329	paraspeckle component 1 [Source:HGNC Symbol;Acc:HGNC:20320]
9588	PRDX6	6	5.25194	2.78428	2.46766	0.316615	peroxiredoxin 6 [Source:HGNC Symbol;Acc:HGNC:16753]
340348	TSPAN33	6	6.75592	2.73908	4.01683	-1.27775	tetraspanin 33 [Source:HGNC Symbol;Acc:HGNC:28743]
29105	CFAP20	6	3.59985	2.72526	0.874589	1.85067	cilia and flagella associated protein 20 [Source:HGNC Symbol;Acc:HGNC:29523]
25980	AAR2	6	10.6177	2.72238	7.89529	-5.17291	AAR2 splicing factor [Source:HGNC Symbol;Acc:HGNC:15886]
29960	MRM2	6	7.23195	2.68679	4.54516	-1.85837	mitochondrial rRNA methyltransferase 2 [Source:HGNC Symbol;Acc:HGNC:16352]
93621	MRFAP1	6	5.85501	2.67729	3.17772	-0.500427	Morf4 family associated protein 1 [Source:HGNC Symbol;Acc:HGNC:24549]
51031	GLOD4	6	4.77432	2.61132	2.163	0.448319	glyoxalase domain containing 4 [Source:HGNC Symbol;Acc:HGNC:14111]
10552	ARPC1A	6	4.41883	2.60857	1.81026	0.798306	actin related protein 2/3 complex subunit 1A [Source:HGNC Symbol;Acc:HGNC:703]
873	CBR1	6	5.71793	2.58013	3.13781	-0.557676	carbonyl reductase 1 [Source:HGNC Symbol;Acc:HGNC:1548]
3385	ICAM3	6	4.99441	2.53619	2.45822	0.0779665	intercellular adhesion molecule 3 [Source:HGNC Symbol;Acc:HGNC:5346]
51075	TMX2	6	5.40737	2.53549	2.87188	-0.336391	thioredoxin related transmembrane protein 2(TMX2)
51021	MRPS16	6	4.52385	2.51797	2.00588	0.512088	mitochondrial ribosomal protein S16 [Source:HGNC Symbol;Acc:HGNC:14048]
25979	DHRS7B	6	8.04213	2.5154	5.52674	-3.01134	dehydrogenase/reductase 7B [Source:HGNC Symbol;Acc:HGNC:24547]
54926	UBE2R2	6	5.18856	2.51263	2.67593	-0.163304	ubiquitin conjugating enzyme E2 R2(UBE2R2)
8631	SKAP1	6	3.7225	2.44916	1.27334	1.17582	src kinase associated phosphoprotein 1 [Source:HGNC Symbol;Acc:HGNC:15605]
219854	TMEM218	6	7.24187	2.44692	4.79496	-2.34804	transmembrane protein 218 [Source:HGNC Symbol;Acc:HGNC:27344]
84693	MCEE	6	7.04733	2.4322	4.61513	-2.18293	methylmalonyl-CoA epimerase [Source:HGNC Symbol;Acc:HGNC:16732]
285148	IAH1	6	3.42462	2.40759	1.01703	1.39056	isoamyl acetate hydrolyzing esterase 1 (putative) [Source:HGNC Symbol;Acc:HGNC:27696]
10240	MRPS31	6	5.22651	2.40321	2.8233	-0.420087	mitochondrial ribosomal protein S31 [Source:HGNC Symbol;Acc:HGNC:16632]
98	ACYP2	6	5.6282	2.39457	3.23363	-0.839058	acylphosphatase 2 [Source:HGNC Symbol;Acc:HGNC:180]
4666	NACA	6	4.99695	2.38902	2.60793	-0.218902	nascent polypeptide associated complex subunit alpha [Source:HGNC Symbol;Acc:HGNC:7629]
3006	H1-2	6	3.30585	2.35512	0.950728	1.4044	H1.2 linker histone, cluster member [Source:HGNC Symbol;Acc:HGNC:4716]
5720	PSME1	6	4.36299	2.35245	2.01054	0.341904	proteasome activator subunit 1 [Source:HGNC Symbol;Acc:HGNC:9568]
4494	MT1F	6	3.45888	2.33843	1.12045	1.21798	metallothionein 1F [Source:HGNC Symbol;Acc:HGNC:7398]
79762	C1orf115	6	4.63885	2.32859	2.31026	0.0183339	sapiens chromosome 1 open reading frame 115(C1orf115)
283377	SPRYD4	6	3.39823	2.30416	1.09407	1.21009	SPRY domain containing 4 [Source:HGNC Symbol;Acc:HGNC:27468]
6191	RPS4X	6	3.97084	2.2887	1.68214	0.606565	ribosomal protein S4 X-linked(RPS4X)
27018	BEX3	6	3.04529	2.28463	0.760661	1.52396	brain expressed X-linked 3 [Source:HGNC Symbol;Acc:HGNC:13388]
54732	TMED9	6	7.36404	2.25123	5.1128	-2.86157	transmembrane p24 trafficking protein 9 [Source:HGNC Symbol;Acc:HGNC:24878]
619208	FAM229B	6	2.90778	2.2415	0.666279	1.57522	family with sequence similarity 229 member B [Source:HGNC Symbol;Acc:HGNC:33858]
54995	OXSM	6	4.57862	2.21696	2.36165	-0.144689	3-oxoacyl-ACP synthase, mitochondrial [Source:HGNC Symbol;Acc:HGNC:26063]
11145	PLAAT3	6	3.12471	2.21652	0.908187	1.30834	phospholipase A and acyltransferase 3 [Source:HGNC Symbol;Acc:HGNC:17825]
80025	PANK2	6	4.9195	2.19943	2.72007	-0.520636	pantothenate kinase 2 [Source:HGNC Symbol;Acc:HGNC:15894]
153527	ZMAT2	6	4.17287	2.19224	1.98063	0.211604	zinc finger matrin-type 2 [Source:HGNC Symbol;Acc:HGNC:26433]
4501	MT1X	6	3.33138	2.17539	1.15599	1.0194	metallothionein 1X [Source:HGNC Symbol;Acc:HGNC:7405]
84285	EIF1AD	6	4.86884	2.17185	2.69699	-0.52514	eukaryotic translation initiation factor 1A domain containing [Source:HGNC Symbol;Acc:HGNC:28147]
10974	ADIRF	6	5.89688	2.1675	3.72938	-1.56188	adipogenesis regulatory factor [Source:HGNC Symbol;Acc:HGNC:24043]
5423	POLB	6	3.64473	2.13277	1.51196	0.620811	DNA polymerase beta(POLB)
8416	ANXA9	6	4.76481	2.1016	2.66322	-0.561623	annexin A9 [Source:HGNC Symbol;Acc:HGNC:547]
3956	LGALS1	6	4.14552	2.06174	2.08379	-0.0220504	galectin 1 [Source:HGNC Symbol;Acc:HGNC:6561]
54432	YIPF1	6	4.03765	2.06061	1.97704	0.0835753	Yip1 domain family member 1(YIPF1)
112817	HOGA1	6	4.64299	2.04826	2.59473	-0.546472	4-hydroxy-2-oxoglutarate aldolase 1 [Source:HGNC Symbol;Acc:HGNC:25155]
83597	RTP3	6	5.66444	2.04008	3.62436	-1.58429	receptor transporter protein 3 [Source:HGNC Symbol;Acc:HGNC:15572]
6590	SLPI	6	3.37569	2.01128	1.3644	0.646879	secretory leukocyte peptidase inhibitor [Source:HGNC Symbol;Acc:HGNC:11092]
5502	PPP1R1A	6	5.18777	1.95312	3.23466	-1.28154	protein phosphatase 1 regulatory inhibitor subunit 1A [Source:HGNC Symbol;Acc:HGNC:9286]
55256	ADI1	6	3.87612	1.91696	1.95916	-0.042206	acireductone dioxygenase 1(ADI1)
8431	NR0B2	6	3.92701	1.89196	2.03506	-0.143103	nuclear receptor subfamily 0 group B member 2 [Source:HGNC Symbol;Acc:HGNC:7961]
1736	DKC1	6	3.96305	1.88502	2.07803	-0.19301	dyskerin pseudouridine synthase 1 [Source:HGNC Symbol;Acc:HGNC:2890]
1163	CKS1B	6	2.77262	1.85908	0.91354	0.945541	CDC28 protein kinase regulatory subunit 1B [Source:HGNC Symbol;Acc:HGNC:19083]
140738	TMEM37	6	5.90485	1.85444	4.05041	-2.19597	transmembrane protein 37 [Source:HGNC Symbol;Acc:HGNC:18216]
51538	ZCCHC17	6	2.59654	1.83218	0.764367	1.06781	zinc finger CCHC-type containing 17 [Source:HGNC Symbol;Acc:HGNC:30246]
5696	PSMB8	6	4.08551	1.80949	2.27602	-0.466536	proteasome 20S subunit beta 8 [Source:HGNC Symbol;Acc:HGNC:9545]
84317	CCDC115	6	2.61019	1.80352	0.806666	0.996853	coiled-coil domain containing 115 [Source:HGNC Symbol;Acc:HGNC:28178]
375704	ENHO	6	5.12277	1.78248	3.34029	-1.55781	energy homeostasis associated [Source:HGNC Symbol;Acc:HGNC:24838]
10430	TMEM147	6	3.05621	1.7308	1.3254	0.405396	transmembrane protein 147 [Source:HGNC Symbol;Acc:HGNC:30414]
23401	FRAT2	6	4.05281	1.69908	2.35373	-0.654654	FRAT regulator of WNT signaling pathway 2 [Source:HGNC Symbol;Acc:HGNC:16048]
9470	EIF4E2	6	5.0465	1.68459	3.36191	-1.67733	eukaryotic translation initiation factor 4E family member 2 [Source:HGNC Symbol;Acc:HGNC:3293]
51106	TFB1M	6	3.41968	1.66928	1.7504	-0.0811188	transcription factor B1, mitochondrial [Source:HGNC Symbol;Acc:HGNC:17037]
653808	ZG16	6	3.73625	1.63957	2.09668	-0.457104	zymogen granule protein 16 [Source:HGNC Symbol;Acc:HGNC:30961]
6882	TAF11	6	2.89153	1.58244	1.30908	0.27336	TATA-box binding protein associated factor 11 [Source:HGNC Symbol;Acc:HGNC:11544]
2395	FXN	6	2.44852	1.56218	0.886339	0.675843	frataxin [Source:HGNC Symbol;Acc:HGNC:3951]
22977	AKR7A3	6	4.23746	1.5517	2.68576	-1.13406	aldo-keto reductase family 7 member A3 [Source:HGNC Symbol;Acc:HGNC:390]
5052	PRDX1	6	2.70469	1.54291	1.16178	0.381127	peroxiredoxin 1 [Source:HGNC Symbol;Acc:HGNC:9352]
5281	PIGF	6	4.49412	1.51949	2.97463	-1.45514	phosphatidylinositol glycan anchor biosynthesis class F [Source:HGNC Symbol;Acc:HGNC:8962]
60370	AVPI1	6	3.99122	1.51579	2.47543	-0.959636	arginine vasopressin induced 1 [Source:HGNC Symbol;Acc:HGNC:30898]
11046	SLC35D2	6	2.32931	1.49386	0.835446	0.658415	solute carrier family 35 member D2 [Source:HGNC Symbol;Acc:HGNC:20799]
1672	DEFB1	6	2.46383	1.47999	0.983845	0.496141	defensin beta 1 [Source:HGNC Symbol;Acc:HGNC:2766]
4502	MT2A	6	2.85808	1.44288	1.4152	0.0276869	metallothionein 2A(MT2A)
51619	UBE2D4	6	3.47355	1.41725	2.0563	-0.639044	ubiquitin conjugating enzyme E2 D4 (putative) [Source:HGNC Symbol;Acc:HGNC:21647]
4496	MT1H	6	1.91597	1.38911	0.526857	0.862253	metallothionein 1H [Source:HGNC Symbol;Acc:HGNC:7400]
57820	CCNB1IP1	6	3.97789	1.37855	2.59934	-1.22079	cyclin B1 interacting protein 1 [Source:HGNC Symbol;Acc:HGNC:19437]
84240	ZCCHC9	6	5.41973	1.36391	4.05583	-2.69192	zinc finger CCHC-type containing 9 [Source:HGNC Symbol;Acc:HGNC:25424]
191	AHCY	6	2.70497	1.35286	1.35211	0.000748531	adenosylhomocysteinase [Source:HGNC Symbol;Acc:HGNC:343]
51076	CUTC	6	4.52956	1.34859	3.18096	-1.83237	cutC copper transporter [Source:HGNC Symbol;Acc:HGNC:24271]
81562	LMAN2L	6	2.86337	1.34011	1.52326	-0.183148	lectin, mannose binding 2 like [Source:HGNC Symbol;Acc:HGNC:19263]
4493	MT1E	6	1.83474	1.32954	0.5052	0.824337	metallothionein 1E [Source:HGNC Symbol;Acc:HGNC:7397]
529	ATP6V1E1	6	3.51565	1.29972	2.21593	-0.916207	ATPase H+ transporting V1 subunit E1 [Source:HGNC Symbol;Acc:HGNC:857]
5160	PDHA1	6	3.58633	1.29607	2.29026	-0.99419	pyruvate dehydrogenase E1 subunit alpha 1 [Source:HGNC Symbol;Acc:HGNC:8806]
6694	SPP2	6	2.01395	1.28603	0.727913	0.558121	secreted phosphoprotein 2 [Source:HGNC Symbol;Acc:HGNC:11256]
51004	COQ6	6	2.90714	1.28586	1.62128	-0.335417	coenzyme Q6, monooxygenase [Source:HGNC Symbol;Acc:HGNC:20233]
4489	MT1A	6	2.244	1.25635	0.98765	0.2687	metallothionein 1A [Source:HGNC Symbol;Acc:HGNC:7393]
53918	PELO	6	3.03309	1.25463	1.77846	-0.523828	pelota mRNA surveillance and ribosome rescue factor(PELO)
642	BLMH	6	2.45157	1.24836	1.20321	0.0451533	bleomycin hydrolase(BLMH)
22818	COPZ1	6	3.79739	1.21321	2.58419	-1.37098	COPI coat complex subunit zeta 1 [Source:HGNC Symbol;Acc:HGNC:2243]
55974	SLC50A1	6	1.97796	1.21032	0.767639	0.44268	solute carrier family 50 member 1 [Source:HGNC Symbol;Acc:HGNC:30657]
11321	GPN1	6	3.11341	1.19994	1.91346	-0.713518	GPN-loop GTPase 1 [Source:HGNC Symbol;Acc:HGNC:17030]
5860	QDPR	6	2.41264	1.18623	1.22641	-0.0401858	quinoid dihydropteridine reductase [Source:HGNC Symbol;Acc:HGNC:9752]
10268	RAMP3	6	4.28728	1.18493	3.10235	-1.91743	receptor activity modifying protein 3 [Source:HGNC Symbol;Acc:HGNC:9845]
204	AK2	6	3.02543	1.17205	1.85338	-0.68133	adenylate kinase 2 [Source:HGNC Symbol;Acc:HGNC:362]
131474	CHCHD4	6	2.73368	1.13755	1.59613	-0.458586	coiled-coil-helix-coiled-coil-helix domain containing 4 [Source:HGNC Symbol;Acc:HGNC:26467]
10449	ACAA2	6	2.31258	1.10542	1.20715	-0.10173	acetyl-CoA acyltransferase 2 [Source:HGNC Symbol;Acc:HGNC:83]
1958	EGR1	6	2.34459	1.08727	1.25732	-0.170046	early growth response 1 [Source:HGNC Symbol;Acc:HGNC:3238]
51103	NDUFAF1	6	2.71677	1.06021	1.65655	-0.596342	NADH:ubiqui oxidoreductase complex assembly factor 1 [Source:HGNC Symbol;Acc:HGNC:18828]
115353	LRRC42	6	3.3545	1.04983	2.30467	-1.25485	leucine rich repeat containing 42 [Source:HGNC Symbol;Acc:HGNC:28792]
4495	MT1G	6	1.43271	1.02102	0.411688	0.609332	metallothionein 1G [Source:HGNC Symbol;Acc:HGNC:7399]
8664	EIF3D	6	4.20611	0.988203	3.21791	-2.22971	eukaryotic translation initiation factor 3 subunit D [Source:HGNC Symbol;Acc:HGNC:3278]
283	ANG	6	1.47794	0.981164	0.496771	0.484393	angiogenin [Source:HGNC Symbol;Acc:HGNC:483]
11072	DUSP14	6	1.49243	0.965534	0.526899	0.438634	dual specificity phosphatase 14 [Source:HGNC Symbol;Acc:HGNC:17007]
10713	USP39	6	2.03379	0.961037	1.07275	-0.111715	ubiquitin specific peptidase 39 [Source:HGNC Symbol;Acc:HGNC:20071]
128977	C22orf39	6	1.70567	0.928159	0.777515	0.150643	chromosome 22 open reading frame 39 [Source:HGNC Symbol;Acc:HGNC:27012]
3476	IGBP1	6	2.06893	0.911415	1.15751	-0.246099	immunoglobulin binding protein 1 [Source:HGNC Symbol;Acc:HGNC:5461]
1622	DBI	6	2.65755	0.892107	1.76544	-0.873332	diazepam binding inhibitor, acyl-CoA binding protein [Source:HGNC Symbol;Acc:HGNC:2690]
79783	SUGCT	6	1.82627	0.887502	0.938769	-0.0512668	succinyl-CoA:glutarate-CoA transferase [Source:HGNC Symbol;Acc:HGNC:16001]
55100	WDR70	6	1.93561	0.856266	1.07934	-0.223075	WD repeat domain 70 [Source:HGNC Symbol;Acc:HGNC:25495]
148738	HJV	6	2.21086	0.833823	1.37704	-0.543216	hemojuvelin BMP co-receptor [Source:HGNC Symbol;Acc:HGNC:4887]
54956	PARP16	6	2.00115	0.833388	1.16776	-0.334372	poly(ADP-ribose) polymerase family member 16 [Source:HGNC Symbol;Acc:HGNC:26040]
56521	DNAJC12	6	2.95531	0.820027	2.13528	-1.31525	DnaJ heat shock protein family (Hsp40) member C12 [Source:HGNC Symbol;Acc:HGNC:28908]
4783	NFIL3	6	1.96167	0.816664	1.14501	-0.328345	nuclear factor, interleukin 3 regulated [Source:HGNC Symbol;Acc:HGNC:7787]
51526	OSER1	6	2.79591	0.809336	1.98658	-1.17724	oxidative stress responsive serine rich 1 [Source:HGNC Symbol;Acc:HGNC:16105]
402055	SRRD	6	3.68354	0.805666	2.87787	-2.0722	SRR1 domain containing [Source:HGNC Symbol;Acc:HGNC:33910]
10244	RABEPK	6	1.83308	0.785596	1.04748	-0.261887	Rab9 effector protein with kelch motifs [Source:HGNC Symbol;Acc:HGNC:16896]
6832	SUPV3L1	6	2.34053	0.784665	1.55587	-0.7712	Suv3 like RNA helicase [Source:HGNC Symbol;Acc:HGNC:11471]
27336	HTATSF1	6	1.60444	0.780862	0.823573	-0.042711	HIV-1 Tat specific factor 1 [Source:HGNC Symbol;Acc:HGNC:5276]
84913	ATOH8	6	2.06145	0.778749	1.2827	-0.50395	atonal bHLH transcription factor 8 [Source:HGNC Symbol;Acc:HGNC:24126]
3250	HPR	6	1.3834	0.775041	0.608359	0.166682	haptoglobin-related protein(HPR)
403	ARL3	6	1.37454	0.760328	0.614208	0.14612	ADP ribosylation factor like GTPase 3 [Source:HGNC Symbol;Acc:HGNC:694]
9054	NFS1	6	1.42671	0.748811	0.677901	0.0709094	NFS1 cysteine desulfurase [Source:HGNC Symbol;Acc:HGNC:15910]
1466	CSRP2	6	1.39981	0.744728	0.655082	0.0896457	cysteine and glycine rich protein 2 [Source:HGNC Symbol;Acc:HGNC:2470]
83480	PUS3	6	1.75812	0.742663	1.01546	-0.272795	pseudouridine synthase 3 [Source:HGNC Symbol;Acc:HGNC:25461]
2519	FUCA2	6	1.40405	0.740674	0.663377	0.0772978	alpha-L-fucosidase 2 [Source:HGNC Symbol;Acc:HGNC:4008]
2168	FABP1	6	1.19052	0.641444	0.549075	0.0923687	fatty acid binding protein 1 [Source:HGNC Symbol;Acc:HGNC:3555]
171425	CLYBL	6	1.37207	0.634397	0.737674	-0.103278	citramalyl-CoA lyase [Source:HGNC Symbol;Acc:HGNC:18355]
8544	PIR	6	1.35348	0.634143	0.719336	-0.0851937	pirin [Source:HGNC Symbol;Acc:HGNC:30048]
3017	H2BC5	6	0.957897	0.616474	0.341422	0.275052	H2B clustered histone 5 [Source:HGNC Symbol;Acc:HGNC:4747]
9027	NAT8	6	1.46287	0.610743	0.852122	-0.241379	N-acetyltransferase 8 (putative) [Source:HGNC Symbol;Acc:HGNC:18069]
51759	C9orf78	6	1.3679	0.610491	0.757408	-0.146918	chromosome 9 open reading frame 78(C9orf78)
57117	INTS12	6	1.3991	0.595822	0.803279	-0.207457	integrator complex subunit 12(INTS12)
1428	CRYM	6	1.72392	0.588229	1.13569	-0.547464	crystallin mu [Source:HGNC Symbol;Acc:HGNC:2418]
55760	DHX32	6	2.14542	0.578676	1.56675	-0.98807	DEAH-box helicase 32 (putative) [Source:HGNC Symbol;Acc:HGNC:16717]
83759	RBM4B	6	1.36049	0.573709	0.786784	-0.213075	RNA binding motif protein 4B [Source:HGNC Symbol;Acc:HGNC:28842]
839	CASP6	6	1.0453	0.569092	0.47621	0.0928828	caspase 6 [Source:HGNC Symbol;Acc:HGNC:1507]
22929	SEPHS1	6	1.69285	0.563614	1.12923	-0.565619	selenophosphate synthetase 1 [Source:HGNC Symbol;Acc:HGNC:19685]
1592	CYP26A1	6	1.3918	0.555425	0.836377	-0.280952	cytochrome P450 family 26 subfamily A member 1 [Source:HGNC Symbol;Acc:HGNC:2603]
2762	GMDS	6	1.51315	0.554766	0.958389	-0.403623	GDP-mannose 4,6-dehydratase [Source:HGNC Symbol;Acc:HGNC:4369]
5188	GATB	6	2.31337	0.550597	1.76277	-1.21218	glutamyl-tRNA amidotransferase subunit B(GATB)
5432	POLR2C	6	1.43081	0.548212	0.882601	-0.334389	RNA polymerase II subunit C [Source:HGNC Symbol;Acc:HGNC:9189]
56474	CTPS2	6	1.62406	0.545835	1.07822	-0.532386	CTP synthase 2 [Source:HGNC Symbol;Acc:HGNC:2520]
9325	TRIP4	6	1.24765	0.531903	0.71575	-0.183847	thyroid hormone receptor interactor 4 [Source:HGNC Symbol;Acc:HGNC:12310]
2954	GSTZ1	6	1.81421	0.517427	1.29678	-0.779357	glutathione S-transferase zeta 1 [Source:HGNC Symbol;Acc:HGNC:4643]
9246	UBE2L6	6	2.40844	0.497818	1.91062	-1.4128	ubiquitin conjugating enzyme E2 L6 [Source:HGNC Symbol;Acc:HGNC:12490]
55650	PIGV	6	1.41508	0.495784	0.919295	-0.423511	phosphatidylinositol glycan anchor biosynthesis class V [Source:HGNC Symbol;Acc:HGNC:26031]
26207	PITPNC1	6	1.00759	0.478072	0.529519	-0.0514474	phosphatidylinositol transfer protein cytoplasmic 1 [Source:HGNC Symbol;Acc:HGNC:21045]
3043	HBB	6	1.06087	0.459177	0.60169	-0.142513	hemoglobin subunit beta [Source:HGNC Symbol;Acc:HGNC:4827]
28986	MAGEH1	6	0.855748	0.456814	0.398934	0.0578797	MAGE family member H1 [Source:HGNC Symbol;Acc:HGNC:24092]
51179	HAO2	6	1.21975	0.4533	0.766454	-0.313155	hydroxyacid oxidase 2 [Source:HGNC Symbol;Acc:HGNC:4810]
10491	CRTAP	6	1.29732	0.432825	0.86449	-0.431666	cartilage associated protein [Source:HGNC Symbol;Acc:HGNC:2379]
1678	TIMM8A	6	0.908446	0.409709	0.498737	-0.0890281	translocase of inner mitochondrial membrane 8A [Source:HGNC Symbol;Acc:HGNC:11817]
5004	ORM1	6	0.928417	0.402962	0.525456	-0.122494	orosomucoid 1 [Source:HGNC Symbol;Acc:HGNC:8498]
123803	NTAN1	6	1.01733	0.402918	0.614409	-0.211491	N-terminal asparagine amidase [Source:HGNC Symbol;Acc:HGNC:29909]
6462	SHBG	6	1.05634	0.39217	0.664174	-0.272004	sex hormone binding globulin [Source:HGNC Symbol;Acc:HGNC:10839]
445	ASS1	6	1.02297	0.361181	0.661789	-0.300608	argininosuccinate synthase 1 [Source:HGNC Symbol;Acc:HGNC:758]
64425	POLR1E	6	0.795621	0.359571	0.436051	-0.0764798	RNA polymerase I subunit E [Source:HGNC Symbol;Acc:HGNC:17631]
1475	CSTA	6	0.757328	0.349009	0.408319	-0.05931	cystatin A [Source:HGNC Symbol;Acc:HGNC:2481]
2534	FYN	6	0.885225	0.34645	0.538776	-0.192326	FYN proto-oncogene, Src family tyrosine kinase [Source:HGNC Symbol;Acc:HGNC:4037]
9547	CXCL14	6	0.798894	0.339536	0.459359	-0.119823	C-X-C motif chemokine ligand 14 [Source:HGNC Symbol;Acc:HGNC:10640]
107080644	GNMT	6	0.991418	0.317459	0.673958	-0.356499	glycine N-methyltransferase [Source:HGNC Symbol;Acc:HGNC:4415]
116842	LEAP2	6	0.789981	0.306226	0.483754	-0.177528	liver enriched antimicrobial peptide 2 [Source:HGNC Symbol;Acc:HGNC:29571]
10202	DHRS2	6	0.728073	0.302391	0.425682	-0.123291	dehydrogenase/reductase 2 [Source:HGNC Symbol;Acc:HGNC:18349]
4616	GADD45B	6	1.15204	0.279538	0.872501	-0.592963	growth arrest and DNA damage inducible beta [Source:HGNC Symbol;Acc:HGNC:4096]
3632	INPP5A	6	0.54568	0.255834	0.289847	-0.034013	inositol polyphosphate-5-phosphatase A [Source:HGNC Symbol;Acc:HGNC:6076]
5950	RBP4	6	0.76285	0.240047	0.522804	-0.282757	retinol binding protein 4 [Source:HGNC Symbol;Acc:HGNC:9922]
2947	GSTM3	6	0.5689	0.184367	0.384533	-0.200166	glutathione S-transferase mu 3 [Source:HGNC Symbol;Acc:HGNC:4635]
54664	TMEM106B	7	332.656	304.055	28.6006	275.455	transmembrane protein 106B [Source:HGNC Symbol;Acc:HGNC:22407]
91137	SLC25A46	7	321.719	302.358	19.3611	282.997	solute carrier family 25 member 46 [Source:HGNC Symbol;Acc:HGNC:25198]
22931	RAB18	7	318.127	292.691	25.4354	267.256	RAB18, member RAS oncogene family [Source:HGNC Symbol;Acc:HGNC:14244]
9318	COPS2	7	319.36	289.634	29.7267	259.907	COP9 signalosome subunit 2 [Source:HGNC Symbol;Acc:HGNC:30747]
8065	CUL5	7	317.916	287.706	30.2109	257.495	cullin 5 [Source:HGNC Symbol;Acc:HGNC:2556]
23325	WASHC4	7	327.16	286.97	40.1895	246.781	WASH complex subunit 4 [Source:HGNC Symbol;Acc:HGNC:29174]
64844	MARCHF7	7	311.476	286.425	25.0509	261.374	membrane associated ring-CH-type finger 7 [Source:HGNC Symbol;Acc:HGNC:17393]
6917	TCEA1	7	319.976	284.876	35.0998	249.776	transcription elongation factor A1 [Source:HGNC Symbol;Acc:HGNC:11612]
3842	TNPO1	7	325.098	281.786	43.3127	238.473	transportin 1 [Source:HGNC Symbol;Acc:HGNC:6401]
5756	TWF1	7	307.281	280.587	26.694	253.893	twinfilin actin binding protein 1 [Source:HGNC Symbol;Acc:HGNC:9620]
60496	AASDHPPT	7	303.871	279.373	24.4983	254.875	aminoadipate-semialdehyde dehydrogenase-phosphopantetheinyl transferase [Source:HGNC Symbol;Acc:HGNC:14235]
394	ARHGAP5	7	319.568	277.834	41.7337	236.1	Rho GTPase activating protein 5 [Source:HGNC Symbol;Acc:HGNC:675]
11051	NUDT21	7	302.223	275.951	26.2725	249.678	nudix hydrolase 21(NUDT21)
151987	PPP4R2	7	293.554	275.562	17.9919	257.57	protein phosphatase 4 regulatory subunit 2 [Source:HGNC Symbol;Acc:HGNC:18296]
55773	TBC1D23	7	292.949	273.414	19.5343	253.88	TBC1 domain family member 23 [Source:HGNC Symbol;Acc:HGNC:25622]
8895	CPNE3	7	309.463	272.786	36.6779	236.108	copine 3 [Source:HGNC Symbol;Acc:HGNC:2316]
23443	SLC35A3	7	294.554	272.627	21.9276	250.699	solute carrier family 35 member A3 [Source:HGNC Symbol;Acc:HGNC:11023]
10114	HIPK3	7	294.255	270.804	23.4513	247.352	homeodomain interacting protein kinase 3 [Source:HGNC Symbol;Acc:HGNC:4915]
127933	UHMK1	7	305.329	270.446	34.8833	235.563	U2AF homology motif kinase 1 [Source:HGNC Symbol;Acc:HGNC:19683]
92255	LMBRD2	7	295.09	269.233	25.8571	243.376	LMBR1 domain containing 2 [Source:HGNC Symbol;Acc:HGNC:25287]
114882	OSBPL8	7	295.732	269.028	26.7036	242.325	oxysterol binding protein like 8 [Source:HGNC Symbol;Acc:HGNC:16396]
6845	VAMP7	7	293.554	267.752	25.8019	241.95	vesicle associated membrane protein 7 [Source:HGNC Symbol;Acc:HGNC:11486]
10640	EXOC5	7	284.705	265.669	19.0351	246.634	exocyst complex component 5(EXOC5)
84333	PCGF5	7	285.962	264.754	21.2081	243.545	polycomb group ring finger 5 [Source:HGNC Symbol;Acc:HGNC:28264]
10463	SLC30A9	7	298.32	264.495	33.8252	230.669	solute carrier family 30 member 9 [Source:HGNC Symbol;Acc:HGNC:1329]
84146	ZNF644	7	294.014	263.535	30.4793	233.056	zinc finger protein 644 [Source:HGNC Symbol;Acc:HGNC:29222]
996	CDC27	7	287.409	260.902	26.5068	234.396	cell division cycle 27 [Source:HGNC Symbol;Acc:HGNC:1728]
55660	PRPF40A	7	284.18	260.446	23.7334	236.713	pre-mRNA processing factor 40 homolog A [Source:HGNC Symbol;Acc:HGNC:16463]
10890	RAB10	7	285.606	260.237	25.3694	234.867	RAB10, member RAS oncogene family [Source:HGNC Symbol;Acc:HGNC:9759]
140609	NEK7	7	280.9	259.885	21.0151	238.87	NIMA related kinase 7 [Source:HGNC Symbol;Acc:HGNC:13386]
1386	ATF2	7	289.45	259.82	29.6295	230.191	activating transcription factor 2 [Source:HGNC Symbol;Acc:HGNC:784]
57534	MIB1	7	283.77	259.615	24.1545	235.461	MIB E3 ubiquitin protein ligase 1 [Source:HGNC Symbol;Acc:HGNC:21086]
153339	TMEM167A	7	283.663	259.368	24.2952	235.072	transmembrane protein 167A [Source:HGNC Symbol;Acc:HGNC:28330]
54165	DCUN1D1	7	273.693	259.287	14.4056	244.882	defective in cullin neddylation 1 domain containing 1 [Source:HGNC Symbol;Acc:HGNC:18184]
56889	TM9SF3	7	278.767	258.785	19.9819	238.803	transmembrane 9 superfamily member 3 [Source:HGNC Symbol;Acc:HGNC:21529]
663	BNIP2	7	280.401	258.37	22.0319	236.338	BCL2 interacting protein 2 [Source:HGNC Symbol;Acc:HGNC:1083]
55754	TMEM30A	7	280.024	257.843	22.181	235.662	transmembrane protein 30A [Source:HGNC Symbol;Acc:HGNC:16667]
54602	NDFIP2	7	280.26	257.6	22.6597	234.94	Nedd4 family interacting protein 2 [Source:HGNC Symbol;Acc:HGNC:18537]
57223	PPP4R3B	7	289.465	256.537	32.9275	223.61	protein phosphatase 4 regulatory subunit 3B [Source:HGNC Symbol;Acc:HGNC:29267]
10492	SYNCRIP	7	283.068	256.298	26.7702	229.528	synaptotagmin binding cytoplasmic RNA interacting protein [Source:HGNC Symbol;Acc:HGNC:16918]
80255	SLC35F5	7	299.717	256.053	43.6637	212.39	solute carrier family 35 member F5 [Source:HGNC Symbol;Acc:HGNC:23617]
60592	SCOC	7	270.157	255.074	15.0824	239.992	short coiled-coil protein [Source:HGNC Symbol;Acc:HGNC:20335]
23262	PPIP5K2	7	284.946	254.971	29.9743	224.997	diphosphoinositol pentakisphosphate kinase 2 [Source:HGNC Symbol;Acc:HGNC:29035]
23032	USP33	7	282.595	254.864	27.7312	227.133	ubiquitin specific peptidase 33 [Source:HGNC Symbol;Acc:HGNC:20059]
3658	IREB2	7	305.008	254.843	50.1647	204.678	iron responsive element binding protein 2 [Source:HGNC Symbol;Acc:HGNC:6115]
5586	PKN2	7	274.126	254.66	19.4656	235.195	protein kinase N2 [Source:HGNC Symbol;Acc:HGNC:9406]
113251	LARP4	7	282.335	254.586	27.7485	226.838	La ribonucleoprotein 4 [Source:HGNC Symbol;Acc:HGNC:24320]
7707	ZNF148	7	280.847	254.123	26.7241	227.399	zinc finger protein 148 [Source:HGNC Symbol;Acc:HGNC:12933]
4124	MAN2A1	7	292.223	254.049	38.174	215.875	mannosidase alpha class 2A member 1 [Source:HGNC Symbol;Acc:HGNC:6824]
8036	SHOC2	7	284.538	253.965	30.5723	223.393	SHOC2 leucine rich repeat scaffold protein [Source:HGNC Symbol;Acc:HGNC:15454]
51164	DCTN4	7	278.863	253.547	25.3165	228.23	dynactin subunit 4 [Source:HGNC Symbol;Acc:HGNC:15518]
6059	ABCE1	7	276.468	253.064	23.4044	229.659	ATP binding cassette subfamily E member 1 [Source:HGNC Symbol;Acc:HGNC:69]
51534	VTA1	7	278.053	252.794	25.2593	227.534	vesicle trafficking 1 [Source:HGNC Symbol;Acc:HGNC:20954]
54989	ZNF770	7	269.547	252.633	16.9133	235.72	zinc finger protein 770 [Source:HGNC Symbol;Acc:HGNC:26061]
23473	CAPN7	7	276.693	249.023	27.6693	221.354	calpain 7 [Source:HGNC Symbol;Acc:HGNC:1484]
23219	FBXO28	7	265.608	248.688	16.9197	231.768	F-box protein 28 [Source:HGNC Symbol;Acc:HGNC:29046]
11244	ZHX1	7	281.301	248.603	32.6978	215.906	zinc fingers and homeoboxes 1 [Source:HGNC Symbol;Acc:HGNC:12871]
4090	SMAD5	7	273.122	248.166	24.9563	223.21	SMAD family member 5 [Source:HGNC Symbol;Acc:HGNC:6771]
2776	GNAQ	7	262.195	247.853	14.3416	233.512	G protein subunit alpha q [Source:HGNC Symbol;Acc:HGNC:4390]
7019	TFAM	7	277.23	247.535	29.6955	217.839	transcription factor A, mitochondrial [Source:HGNC Symbol;Acc:HGNC:11741]
253943	YTHDF3	7	282.69	247.175	35.5151	211.66	YTH N6-methyladenosine RNA binding protein 3 [Source:HGNC Symbol;Acc:HGNC:26465]
10314	LANCL1	7	281.458	247.018	34.44	212.578	LanC like 1 [Source:HGNC Symbol;Acc:HGNC:6508]
94134	ARHGAP12	7	267.24	246.657	20.5831	226.074	Rho GTPase activating protein 12 [Source:HGNC Symbol;Acc:HGNC:16348]
148362	BROX	7	260.964	246.497	14.4673	232.029	BRO1 domain and CAAX motif containing [Source:HGNC Symbol;Acc:HGNC:26512]
10434	LYPLA1	7	271.296	246.093	25.2036	220.889	lysophospholipase 1 [Source:HGNC Symbol;Acc:HGNC:6737]
25978	CHMP2B	7	262.219	245.706	16.5127	229.193	charged multivesicular body protein 2B [Source:HGNC Symbol;Acc:HGNC:24537]
10672	GNA13	7	273.682	245.033	28.6487	216.384	G protein subunit alpha 13 [Source:HGNC Symbol;Acc:HGNC:4381]
10771	ZMYND11	7	263.29	243.584	19.7062	223.878	zinc finger MYND-type containing 11 [Source:HGNC Symbol;Acc:HGNC:16966]
55832	CAND1	7	288.829	243.44	45.3892	198.051	cullin associated and neddylation dissociated 1 [Source:HGNC Symbol;Acc:HGNC:30688]
148867	SLC30A7	7	255.907	242.8	13.1069	229.693	solute carrier family 30 member 7 [Source:HGNC Symbol;Acc:HGNC:19306]
10735	STAG2	7	291.252	240.379	50.8725	189.507	stromal antigen 2 [Source:HGNC Symbol;Acc:HGNC:11355]
22894	DIS3	7	264.808	239.146	25.6616	213.485	DIS3 homolog, exosome endoribonuclease and 3'-5' exoribonuclease [Source:HGNC Symbol;Acc:HGNC:20604]
7323	UBE2D3	7	256.907	238.298	18.6093	219.689	ubiquitin conjugating enzyme E2 D3 [Source:HGNC Symbol;Acc:HGNC:12476]
157769	FAM91A1	7	276.357	238.256	38.1014	200.155	family with sequence similarity 91 member A1 [Source:HGNC Symbol;Acc:HGNC:26306]
79624	ARMT1	7	260.045	238.042	22.003	216.039	acidic residue methyltransferase 1 [Source:HGNC Symbol;Acc:HGNC:17872]
55156	ARMC1	7	251.49	237.283	14.2068	223.076	armadillo repeat containing 1 [Source:HGNC Symbol;Acc:HGNC:17684]
23161	SNX13	7	284.86	236.547	48.3132	188.234	sorting nexin 13 [Source:HGNC Symbol;Acc:HGNC:21335]
54812	AFTPH	7	265.431	236.502	28.929	207.573	aftiphilin [Source:HGNC Symbol;Acc:HGNC:25951]
9991	PTBP3	7	252.2	235.654	16.5459	219.108	polypyrimidine tract binding protein 3 [Source:HGNC Symbol;Acc:HGNC:10253]
830	CAPZA2	7	269.08	235.533	33.5465	201.987	capping actin protein of muscle Z-line subunit alpha 2 [Source:HGNC Symbol;Acc:HGNC:1490]
6670	SP3	7	265.712	234.051	31.6608	202.39	Sp3 transcription factor [Source:HGNC Symbol;Acc:HGNC:11208]
9782	MATR3	7	253.876	233.904	19.9721	213.931	matrin 3 [Source:HGNC Symbol;Acc:HGNC:6912]
10905	MAN1A2	7	275.799	233.487	42.3124	191.174	mannosidase alpha class 1A member 2 [Source:HGNC Symbol;Acc:HGNC:6822]
22908	SACM1L	7	264.575	233.309	31.2657	202.044	SAC1 like phosphatidylinositide phosphatase [Source:HGNC Symbol;Acc:HGNC:17059]
8723	SNX4	7	270.734	233.187	37.5464	195.641	sorting nexin 4 [Source:HGNC Symbol;Acc:HGNC:11175]
57708	MIER1	7	245.361	232.62	12.7406	219.88	MIER1 transcriptional regulator [Source:HGNC Symbol;Acc:HGNC:29657]
26046	LTN1	7	265.275	232.426	32.8486	199.578	listerin E3 ubiquitin protein ligase 1 [Source:HGNC Symbol;Acc:HGNC:13082]
64924	SLC30A5	7	249.103	231.837	17.2663	214.57	solute carrier family 30 member 5 [Source:HGNC Symbol;Acc:HGNC:19089]
7913	DEK	7	248.661	231.679	16.982	214.697	DEK proto-oncogene [Source:HGNC Symbol;Acc:HGNC:2768]
375743	PTAR1	7	252.61	231.638	20.9718	210.666	protein prenyltransferase alpha subunit repeat containing 1 [Source:HGNC Symbol;Acc:HGNC:30449]
8301	PICALM	7	258.658	231.462	27.1963	204.266	phosphatidylinositol binding clathrin assembly protein [Source:HGNC Symbol;Acc:HGNC:15514]
8539	API5	7	253.96	231.313	22.6476	208.665	apoptosis inhibitor 5 [Source:HGNC Symbol;Acc:HGNC:594]
23607	CD2AP	7	259.665	231.188	28.4776	202.71	CD2 associated protein [Source:HGNC Symbol;Acc:HGNC:14258]
4154	MBNL1	7	246.774	230.807	15.9664	214.841	muscleblind like splicing regulator 1 [Source:HGNC Symbol;Acc:HGNC:6923]
11342	RNF13	7	252.222	230.607	21.6159	208.991	ring finger protein 13 [Source:HGNC Symbol;Acc:HGNC:10057]
136319	MTPN	7	283.026	230.358	52.6672	177.691	myotrophin [Source:HGNC Symbol;Acc:HGNC:15667]
829	CAPZA1	7	247.163	230.142	17.0211	213.121	capping actin protein of muscle Z-line subunit alpha 1 [Source:HGNC Symbol;Acc:HGNC:1488]
9444	QKI	7	260.448	229.625	30.823	198.802	QKI, KH domain containing RNA binding [Source:HGNC Symbol;Acc:HGNC:21100]
51014	TMED7	7	241.92	229.585	12.3354	217.249	transmembrane p24 trafficking protein 7 [Source:HGNC Symbol;Acc:HGNC:24253]
5908	RAP1B	7	259.011	229.129	29.8813	199.248	RAP1B, member of RAS oncogene family [Source:HGNC Symbol;Acc:HGNC:9857]
10787	NCKAP1	7	269.273	228.899	40.3746	188.524	NCK associated protein 1 [Source:HGNC Symbol;Acc:HGNC:7666]
10269	ZMPSTE24	7	262.06	228.627	33.4337	195.193	zinc metallopeptidase STE24 [Source:HGNC Symbol;Acc:HGNC:12877]
10914	PAPOLA	7	247.614	228.544	19.0701	209.474	poly(A) polymerase alpha [Source:HGNC Symbol;Acc:HGNC:14981]
6856	SYPL1	7	256.913	228.269	28.644	199.625	synaptophysin like 1 [Source:HGNC Symbol;Acc:HGNC:11507]
51322	WAC	7	261.255	227.119	34.1354	192.984	WW domain containing adaptor with coiled-coil [Source:HGNC Symbol;Acc:HGNC:17327]
201595	STT3B	7	261.821	226.992	34.8296	192.162	STT3 oligosaccharyltransferase complex catalytic subunit B [Source:HGNC Symbol;Acc:HGNC:30611]
55233	MOB1A	7	254.722	226.877	27.845	199.032	MOB kinase activator 1A [Source:HGNC Symbol;Acc:HGNC:16015]
9774	BCLAF1	7	243.635	226.835	16.8004	210.035	BCL2 associated transcription factor 1 [Source:HGNC Symbol;Acc:HGNC:16863]
26994	RNF11	7	250.042	225.924	24.1181	201.806	ring finger protein 11(RNF11)
55745	AP5M1	7	250.131	225.898	24.2325	201.666	adaptor related protein complex 5 subunit mu 1 [Source:HGNC Symbol;Acc:HGNC:20192]
55788	LMBRD1	7	253.031	225.715	27.316	198.399	LMBR1 domain containing 1 [Source:HGNC Symbol;Acc:HGNC:23038]
659	BMPR2	7	248.47	225.361	23.1098	202.251	bone morphogenetic protein receptor type 2 [Source:HGNC Symbol;Acc:HGNC:1078]
5412	UBL3	7	249.747	224.127	25.6206	198.506	ubiquitin like 3 [Source:HGNC Symbol;Acc:HGNC:12504]
23167	EFR3A	7	264.592	223.929	40.6634	183.265	EFR3 homolog A [Source:HGNC Symbol;Acc:HGNC:28970]
167153	TENT2	7	236.141	223.691	12.4505	211.24	terminal nucleotidyltransferase 2 [Source:HGNC Symbol;Acc:HGNC:26776]
57590	WDFY1	7	259.152	223.517	35.6358	187.881	WD repeat and FYVE domain containing 1 [Source:HGNC Symbol;Acc:HGNC:20451]
7337	UBE3A	7	236.904	223.239	13.6657	209.573	ubiquitin protein ligase E3A [Source:HGNC Symbol;Acc:HGNC:12496]
2005	ELK4	7	240.644	222.856	17.7883	205.068	ETS transcription factor ELK4 [Source:HGNC Symbol;Acc:HGNC:3326]
55032	SLC35A5	7	255.876	222.513	33.3632	189.149	solute carrier family 35 member A5 [Source:HGNC Symbol;Acc:HGNC:20792]
7525	YES1	7	268.13	222.406	45.7239	176.682	YES proto-oncogene 1, Src family tyrosine kinase [Source:HGNC Symbol;Acc:HGNC:12841]
55681	SCYL2	7	254.425	222.225	32.2004	190.024	SCY1 like pseudokinase 2 [Source:HGNC Symbol;Acc:HGNC:19286]
113201	GOLM2	7	258.516	220.772	37.7441	183.028	golgi membrane protein 2 [Source:HGNC Symbol;Acc:HGNC:24892]
8825	LIN7A	7	239.664	220.75	18.9143	201.836	lin-7 homolog A, crumbs cell polarity complex component [Source:HGNC Symbol;Acc:HGNC:17787]
50999	TMED5	7	240.219	220.361	19.8576	200.504	transmembrane p24 trafficking protein 5 [Source:HGNC Symbol;Acc:HGNC:24251]
5813	PURA	7	243.9	219.978	23.9222	196.056	purine rich element binding protein A [Source:HGNC Symbol;Acc:HGNC:9701]
4683	NBN	7	258.923	219.117	39.8055	179.312	nibrin [Source:HGNC Symbol;Acc:HGNC:7652]
5567	PRKACB	7	237.873	219.034	18.8397	200.194	protein kinase cAMP-activated catalytic subunit beta [Source:HGNC Symbol;Acc:HGNC:9381]
1525	CXADR	7	242.307	218.998	23.309	195.689	CXADR Ig-like cell adhesion molecule [Source:HGNC Symbol;Acc:HGNC:2559]
23471	TRAM1	7	253.915	218.18	35.7345	182.446	translocation associated membrane protein 1 [Source:HGNC Symbol;Acc:HGNC:20568]
26273	FBXO3	7	263.111	217.87	45.2406	172.63	F-box protein 3 [Source:HGNC Symbol;Acc:HGNC:13582]
643155	SMIM15	7	229.986	217.663	12.3224	205.341	small integral membrane protein 15(SMIM15)
26225	ARL5A	7	228.019	217.084	10.9351	206.149	ADP ribosylation factor like GTPase 5A [Source:HGNC Symbol;Acc:HGNC:696]
130507	UBR3	7	253.827	217.084	36.7429	180.341	ubiquitin protein ligase E3 component n-recognin 3 [Source:HGNC Symbol;Acc:HGNC:30467]
10776	ARPP19	7	241.075	216.972	24.103	192.869	cAMP regulated phosphoprotein 19 [Source:HGNC Symbol;Acc:HGNC:16967]
102	ADAM10	7	260.854	216.95	43.9042	173.045	ADAM metallopeptidase domain 10 [Source:HGNC Symbol;Acc:HGNC:188]
10116	FEM1B	7	233.917	216.641	17.2768	199.364	fem-1 homolog B [Source:HGNC Symbol;Acc:HGNC:3649]
80218	NAA50	7	241.509	216.478	25.0307	191.448	N-alpha-acetyltransferase 50, NatE catalytic subunit [Source:HGNC Symbol;Acc:HGNC:29533]
23527	ACAP2	7	245.113	215.989	29.1237	186.865	ArfGAP with coiled-coil, ankyrin repeat and PH domains 2 [Source:HGNC Symbol;Acc:HGNC:16469]
55631	LRRC40	7	233.822	215.856	17.9662	197.89	leucine rich repeat containing 40 [Source:HGNC Symbol;Acc:HGNC:26004]
51377	UCHL5	7	231.3	215.733	15.5665	200.166	ubiquitin C-terminal hydrolase L5 [Source:HGNC Symbol;Acc:HGNC:19678]
51714	SELENOT	7	244.471	215.493	28.9783	186.515	selenoprotein T [Source:HGNC Symbol;Acc:HGNC:18136]
6990	DYNLT3	7	226.194	214.811	11.3835	203.427	dynein light chain Tctex-type 3 [Source:HGNC Symbol;Acc:HGNC:11694]
2551	GABPA	7	235.832	214.739	21.0929	193.646	GA binding protein transcription factor subunit alpha [Source:HGNC Symbol;Acc:HGNC:4071]
26224	FBXL3	7	229.259	214.562	14.6972	199.865	F-box and leucine rich repeat protein 3 [Source:HGNC Symbol;Acc:HGNC:13599]
6815	STYX	7	225.156	213.963	11.1924	202.771	serine/threonine/tyrosine interacting protein [Source:HGNC Symbol;Acc:HGNC:11447]
79269	DCAF10	7	239.736	213.927	25.8091	188.118	DDB1 and CUL4 associated factor 10 [Source:HGNC Symbol;Acc:HGNC:23686]
286148	DPY19L4	7	234.083	213.902	20.181	193.721	dpy-19 like 4 [Source:HGNC Symbol;Acc:HGNC:27829]
116068	LYSMD3	7	226.509	213.879	12.6302	201.249	LysM domain containing 3 [Source:HGNC Symbol;Acc:HGNC:26969]
55207	ARL8B	7	226.716	213.767	12.9495	200.817	ADP ribosylation factor like GTPase 8B [Source:HGNC Symbol;Acc:HGNC:25564]
79699	ZYG11B	7	245.107	213.669	31.4379	182.231	zyg-11 family member B, cell cycle regulator [Source:HGNC Symbol;Acc:HGNC:25820]
2764	GMFB	7	224.879	213.517	11.3619	202.155	glia maturation factor beta [Source:HGNC Symbol;Acc:HGNC:4373]
26953	RANBP6	7	234.059	212.854	21.2049	191.649	RAN binding protein 6 [Source:HGNC Symbol;Acc:HGNC:9851]
114569	MAL2	7	232.527	212.669	19.8579	192.811	mal, T cell differentiation protein 2 [Source:HGNC Symbol;Acc:HGNC:13634]
102723899	PTTG1IP2	7	229.077	212.172	16.9052	195.267	PTTG1IP family member 2 [Source:HGNC Symbol;Acc:HGNC:55318]
57092	PCNP	7	223.848	211.951	11.8975	200.053	PEST proteolytic signal containing nuclear protein [Source:HGNC Symbol;Acc:HGNC:30023]
10526	IPO8	7	244.994	211.811	33.1836	178.627	importin 8 [Source:HGNC Symbol;Acc:HGNC:9853]
3516	RBPJ	7	222.219	210.919	11.3008	199.618	recombination signal binding protein for immunoglobulin kappa J region [Source:HGNC Symbol;Acc:HGNC:5724]
81627	TRMT1L	7	222.566	210.752	11.8133	198.939	tRNA methyltransferase 1 like [Source:HGNC Symbol;Acc:HGNC:16782]
5885	RAD21	7	255.923	210.747	45.1757	165.572	RAD21 cohesin complex component [Source:HGNC Symbol;Acc:HGNC:9811]
8491	MAP4K3	7	224.443	210.463	13.9802	196.482	mitogen-activated protein kinase kinase kinase kinase 3 [Source:HGNC Symbol;Acc:HGNC:6865]
6198	RPS6KB1	7	222.602	210.022	12.5792	197.443	ribosomal protein S6 kinase B1 [Source:HGNC Symbol;Acc:HGNC:10436]
167227	DCP2	7	223.409	209.882	13.527	196.355	decapping mRNA 2 [Source:HGNC Symbol;Acc:HGNC:24452]
10527	IPO7	7	262.045	209.605	52.4393	157.166	importin 7 [Source:HGNC Symbol;Acc:HGNC:9852]
148534	TLCD4	7	226.392	209.485	16.9077	192.577	TLC domain containing 4 [Source:HGNC Symbol;Acc:HGNC:26477]
10513	APPBP2	7	224.523	209.463	15.0604	194.403	amyloid beta precursor protein binding protein 2 [Source:HGNC Symbol;Acc:HGNC:622]
54918	CMTM6	7	240.894	209.319	31.5746	177.745	CKLF like MARVEL transmembrane domain containing 6 [Source:HGNC Symbol;Acc:HGNC:19177]
10150	MBNL2	7	238.232	208.821	29.4114	179.409	muscleblind like splicing regulator 2 [Source:HGNC Symbol;Acc:HGNC:16746]
253832	ZDHHC20	7	247.539	208.545	38.9935	169.552	zinc finger DHHC-type palmitoyltransferase 20 [Source:HGNC Symbol;Acc:HGNC:20749]
892	CCNC	7	225.736	208.456	17.2798	191.176	cyclin C [Source:HGNC Symbol;Acc:HGNC:1581]
6197	RPS6KA3	7	255.613	208.453	47.1596	161.293	ribosomal protein S6 kinase A3 [Source:HGNC Symbol;Acc:HGNC:10432]
29883	CNOT7	7	225.684	208.129	17.5552	190.574	CCR4-NOT transcription complex subunit 7 [Source:HGNC Symbol;Acc:HGNC:14101]
22878	TRAPPC8	7	233.023	208.128	24.8954	183.232	trafficking protein particle complex subunit 8 [Source:HGNC Symbol;Acc:HGNC:29169]
51290	ERGIC2	7	224.831	208.097	16.7339	191.363	ERGIC and golgi 2 [Source:HGNC Symbol;Acc:HGNC:30208]
2957	GTF2A1	7	217.263	207.716	9.54637	198.17	general transcription factor IIA subunit 1 [Source:HGNC Symbol;Acc:HGNC:4646]
9874	TLK1	7	221.187	207.356	13.8312	193.525	tousled like kinase 1 [Source:HGNC Symbol;Acc:HGNC:11841]
51068	NMD3	7	248.299	207.256	41.0438	166.212	NMD3 ribosome export adaptor [Source:HGNC Symbol;Acc:HGNC:24250]
10087	CERT1	7	228.218	206.495	21.7229	184.772	ceramide transporter 1 [Source:HGNC Symbol;Acc:HGNC:2205]
9748	SLK	7	243.021	206.334	36.6868	169.647	STE20 like kinase [Source:HGNC Symbol;Acc:HGNC:11088]
55161	TMEM33	7	219.529	206.139	13.3898	192.749	transmembrane protein 33 [Source:HGNC Symbol;Acc:HGNC:25541]
2589	GALNT1	7	258.815	205.936	52.8791	153.057	polypeptide N-acetylgalactosaminyltransferase 1 [Source:HGNC Symbol;Acc:HGNC:4123]
80351	TNKS2	7	220.37	205.926	14.4437	191.482	tankyrase 2 [Source:HGNC Symbol;Acc:HGNC:15677]
51592	TRIM33	7	220.502	205.894	14.6078	191.286	tripartite motif containing 33 [Source:HGNC Symbol;Acc:HGNC:16290]
55183	RIF1	7	222.639	205.653	16.9854	188.668	replication timing regulatory factor 1 [Source:HGNC Symbol;Acc:HGNC:23207]
9818	NUP58	7	221.676	205.458	16.2183	189.24	nucleoporin 58 [Source:HGNC Symbol;Acc:HGNC:20261]
10082	GPC6	7	242.885	204.792	38.0933	166.698	glypican 6 [Source:HGNC Symbol;Acc:HGNC:4454]
2060	EPS15	7	231.454	203.852	27.6019	176.25	epidermal growth factor receptor pathway substrate 15 [Source:HGNC Symbol;Acc:HGNC:3419]
9821	RB1CC1	7	232.491	203.791	28.6997	175.091	RB1 inducible coiled-coil 1 [Source:HGNC Symbol;Acc:HGNC:15574]
134430	WDR36	7	220.839	203.527	17.3121	186.215	WD repeat domain 36 [Source:HGNC Symbol;Acc:HGNC:30696]
7779	SLC30A1	7	225.673	203.432	22.2407	181.192	solute carrier family 30 member 1(SLC30A1)
116150	NUS1	7	216.698	203.406	13.2921	190.114	NUS1 dehydrodolichyl diphosphate synthase subunit [Source:HGNC Symbol;Acc:HGNC:21042]
[truncated: 5,775 more rows]

## Sheet: Table S2
Dataset	Cor (M25 vs. fibrosis)	P value
GSE135251	0.4847	3.973e-14
GSE162694	0.5879	1.16e-14
GSE130970	0.5433	2.745e-07
GSE49541	0.7563	1.55e-14
GSE48452	0.6658	2.359e-10
GSE89632	0.2699	0.0462

## Sheet: Table S3
Correlation matrix for m6A genes and modules
	RBM15B	YTHDF1	YTHDF3	YTHDC2	METTL3	METTL16	METTL14	ALKBH5	FTO	EIF3A	YTHDF2	HNRNPA2B1	IGF2BP1	IGF2BP2	IGF2BP3	HNRNPC	RBMX	YTHDC1	ZCCHC4	RBM15	ZC3H13	WTAP	VIRMA	CBLL1
ME14	-0.339676	0.186736	0.221831	0.259334	0.0810719	-0.504405	0.257177	0.0690605	-0.2974	-0.251537	0.360003	0.306588	-0.0761287	-0.134966	0.0696407	0.356083	0.347034	0.376226	0.232516	0.168788	0.114674	0.610195	-0.00352712	0.270135
ME15	-0.411748	0.187735	0.158615	0.396336	0.456242	-0.364636	0.181623	-0.0722102	-0.361241	-0.259747	0.208116	0.378268	-0.091293	0.0623393	0.0385942	0.188319	0.517716	0.549603	0.18968	0.193572	0.600908	0.606804	-0.037767	0.240699
ME6	-0.122352	0.293837	-0.686072	-0.643304	0.133381	-0.480115	-0.636935	0.089232	-0.70048	-0.678032	-0.306923	-0.383956	-0.094683	-0.111992	-0.390597	-0.269486	-0.20151	-0.361237	-0.458273	-0.423402	-0.00609031	-0.0212463	-0.656941	-0.62833
ME38	0.199583	0.0238737	-0.270483	-0.391459	-0.133498	-0.0773685	-0.232127	0.180872	-0.0286779	-0.116087	-0.0144568	-0.210747	0.0048489	-0.243266	-0.117173	-0.0363897	-0.198111	-0.383405	-0.201342	-0.155835	-0.474552	-0.215851	-0.145201	-0.266803
ME3	-0.0863215	0.308482	-0.738013	-0.499461	0.490499	-0.182833	-0.703577	-0.0674296	-0.699338	-0.642903	-0.413702	-0.349154	-0.0675846	0.144329	-0.457307	-0.476658	-0.045065	-0.239511	-0.503681	-0.412541	0.445994	-0.0586201	-0.685896	-0.610045
ME10	0.253042	0.222106	-0.752425	-0.708626	0.151353	0.0503343	-0.730218	0.124786	-0.395756	-0.368284	-0.480273	-0.516341	0.0157089	0.0423522	-0.424924	-0.492059	-0.353799	-0.533151	-0.590137	-0.487134	0.0487859	-0.41706	-0.560473	-0.704004
ME25	0.179216	0.0160169	-0.261471	-0.228826	0.164474	0.143978	-0.276216	-0.115964	-0.0829466	-0.153953	-0.0749964	-0.182291	0.024794	0.459299	-0.21552	-0.161128	0.00757883	-0.156751	-0.213947	-0.14348	-0.0360638	-0.0479327	-0.217614	-0.141323
ME32	0.234876	-0.105091	-0.408992	-0.499741	-0.183354	0.329875	-0.445607	-0.205463	0.0140678	-0.107061	-0.371403	-0.477234	0.0259211	0.323682	-0.215597	-0.412	-0.39363	-0.496308	-0.301756	-0.316243	-0.290994	-0.457083	-0.292208	-0.358334
ME39	0.114148	0.0588298	0.0166956	0.0376014	0.0843537	0.105004	0.0351937	0.154465	0.0818661	0.0790064	0.0973687	0.028507	0.0112031	-0.147237	0.0735223	0.1164	0.0246657	-0.0471618	-0.0619098	-0.00123866	0.0711462	0.00154298	0.062431	0.010329
ME7	-0.153971	-0.178811	0.833802	0.758701	-0.190413	-0.00483676	0.806532	-0.00571312	0.473056	0.480243	0.551655	0.572297	0.00731192	-0.0890635	0.471957	0.558915	0.365076	0.571826	0.625676	0.528231	-0.0585442	0.426257	0.644194	0.76951
ME11	0.199673	-0.195291	0.621171	0.509609	-0.24319	0.182135	0.602868	0.187737	0.575207	0.541592	0.491331	0.430592	0.0568981	-0.0759489	0.408744	0.412504	0.214237	0.286177	0.444396	0.431326	-0.317098	0.111983	0.561382	0.575346
ME20	0.532727	-0.0828445	-0.159163	-0.254992	-0.0856384	0.436825	-0.153185	0.22508	0.384423	0.318811	-0.0940559	-0.191559	0.107521	-0.0750914	-0.0389033	-0.128361	-0.249394	-0.39971	-0.211175	-0.123013	-0.317018	-0.515501	0.113246	-0.201
ME34	0.109188	-0.361485	0.076173	0.120422	-0.000852628	0.514941	0.081303	-0.217774	0.465114	0.417945	-0.228802	-0.0636554	0.102927	0.129302	0.083264	-0.168793	-0.121435	-0.0719926	0.0563375	0.0787544	0.0191318	-0.445905	0.283879	-0.0030162
ME13	0.108326	-0.424559	0.259055	0.0648169	-0.467082	0.445278	0.21285	-0.281572	0.557808	0.389946	-0.0643776	-0.108529	0.0634904	0.19173	0.203324	-0.0330588	-0.268907	-0.173815	0.194242	0.0596898	-0.476295	-0.350375	0.314648	0.196984
ME26	0.367291	-0.379252	0.416531	0.264813	-0.302685	0.505048	0.405344	0.0517399	0.802909	0.699575	0.179533	0.134931	0.115072	-0.0529776	0.286464	0.168489	-0.0822613	-0.0512324	0.262571	0.267701	-0.453343	-0.361111	0.588798	0.301144
ME35	0.0130177	-0.466559	0.676807	0.551971	-0.320941	0.367531	0.664294	-0.135785	0.793428	0.71367	0.215136	0.309422	0.0861864	-0.0485412	0.418058	0.325327	0.0474561	0.244472	0.505763	0.420991	-0.269729	-0.122414	0.743514	0.525717

## Sheet: m6a_genes
symbol	EntrezID
YTHDF1	54915
YTHDF3	253943
YTHDC2	64848
METTL3	56339
METTL16	79066
METTL14	57721
ALKBH5	54890
FTO	79068
eIF3	8661
YTHDF2	51441
HNRNPA2B1	3181
IGF2BP1	10642
IGF2BP2	10644
IGF2BP3	10643
HNRNPC	3183
HNRNPG	27316
YTHDC1	91746
ZCCHC4	29063
RBM15	64783
RBM15B	29890
ZC3H13	23091
WTAP	9589
VIRMA	25962
CBLL1	79872
